# Supplementary material for: Large-scale analysis of the ARF and Aux/IAA gene families in 406 horticultural and other plants
Source: Mol Hortic. 2024 Apr 9;4:13. doi: 10.1186/s43897-024-00090-7 (PMC11003162; doi:10.1186/s43897-024-00090-7)
Supplement: Supplementary file 2 — Additional file 2:Table S1. The classification and genomic data source of 406 species. Table S2. The number of 406 species in different taxa used in this study. Table S3. The statistics and significance analysis of the number of ARF and Aux/IAA singleton duplication genes in 396 species with P-value<0.05. Table S4. The statistics and significance analysis of the number of ARF and Aux/IAA dispersed duplication genes in 396 species with P-value<0.05. Table S5. The statistics and significance analysis of the number of ARF and Aux/IAA proximal duplication genes in 396 species with P-value<0.05. Table S6. The statistics and significance analysis of the number of ARF and Aux/IAA tandem duplication genes in 396 species with P-value<0.05. Table S7. The statistics and significance analysis of the number of ARF and Aux/IAA WGD/segmental duplication genes in 396 species with P-value<0.05. Table S8. The number of up-and downstream genes related to ARF in the network of A. thaliana. Table S9. The number of up-and downstream genes related to Aux/IAA in the network of A. thaliana. Table S10. The functional enrichment analysis of target genes related to CladA of ARF family in the Arabidopsis. The enriched terms based on Pfam annotations with q-value < 0.05. Table S11. The functional enrichment analysis of target genes related to CladB of ARF family in the Arabidopsis. The enriched terms based on Pfam annotations with q-value < 0.05. Table S12. The functional enrichment analysis of target genes related to CladC of ARF family in the Arabidopsis. The enriched terms based on Pfam annotations with q-value < 0.05. Table S13. The functional enrichment analysis of target genes related to CladA of Aux/IAA family in the Arabidopsis. The enriched terms based on Pfam annotations with q-value < 0.05. Table S14. The functional enrichment analysis of target genes related to CladB of Aux/IAA family in the Arabidopsis. The enriched terms based on Pfam annotations with q-value < 0.05. [file 43897_2024_90_MOESM2_ESM.xlsx]

## Sheet: Table S1
Table S1. The classification and genomic data source of 406 species.
Species	Division	Phylum	Class	Order	Family	Version	Database Name	Database_download links
Amborella_trichopoda	Tracheophyta	Angiosperms	basal Angiosperms	Amborellales	Amborellaceae	v1.0	Phytozome	https://genome.jgi.doe.gov/portal/pages/dynamicOrganismDownload.jsf?organism=Phytozome
Euryale_ferox	Tracheophyta	Angiosperms	basal Angiosperms	Nymphaeales	Nymphaeaceae	v1.0	CoGe	https://genomevolution.org/CoGe/GenomeInfo.pl?gid=56574
Nymphaea_colorata	Tracheophyta	Angiosperms	basal Angiosperms	Nymphaeales	Nymphaeaceae	v1.2	Phytozome	https://genome.jgi.doe.gov/portal/pages/dynamicOrganismDownload.jsf?organism=Phytozome
Magnolia_biondii	Tracheophyta	Angiosperms	Magnoliids	Magnoliales	Magnoliaceae	v14.0	Dryad	https://dataDryad.org/stash/dataset/doi:10.5061/Dryad.s4mw6m947
Cinnamomum_kanehirae	Tracheophyta	Angiosperms	Magnoliids	Laurales	Lauraceae	v3.0	Phytozome	https://genome.jgi.doe.gov/portal/pages/dynamicOrganismDownload.jsf?organism=Phytozome
Aristolochia_contorta	Tracheophyta	Angiosperms	Magnoliids	Piperales	Aristolochiaceae	v1.0	CoGe	https://genomevolution.org/coge/SearchResults.pl?s=Aristolochia%20contorta&genome=&p=genome
Aristolochia_fimbriata	Tracheophyta	Angiosperms	Magnoliids	Piperales	Aristolochiaceae	v1.0	NGDC	https://ngdc.cncb.ac.cn/search/?dbId=gwh&q=PRJCA004207&page=1
Chloranthus_spicatus	Tracheophyta	Angiosperms	Magnoliids	Chloranthales	Chloranthaceae	v1.0	CNGB	https://ngdc.cncb.ac.cn/gwh/Assembly/23169/show
Strobilanthes_cusia	Tracheophyta	Angiosperms	Eudicots	Lamiales	Acanthaceae	v1.0	Strobilanthes Cusia Genome Database	http://indigoid-plant.iflora.cn/
Acer_catalpifolium	Tracheophyta	Angiosperms	Eudicots	Sapindales	Aceraceae	v1.0	NGDC	https://ngdc.cncb.ac.cn/search/?dbId=gwh&q=GWHASIS00000000
Acer_pseudosieboldianum	Tracheophyta	Angiosperms	Eudicots	Sapindales	Aceraceae	v1.0	NGDC	https://ngdc.cncb.ac.cn/search/?dbId=gwh&q=PRJCA006356&page=1
Actinidia_chinensis	Tracheophyta	Angiosperms	Eudicots	Ericales	Actinidiaceae	v1.2	NCBI	ftp://ftp.ncbi.nlm.nih.gov/genomes/genbank/plant/Actinidia_chinensis/latest_assembly_versions/GCA_003024255.1_Red5_PS1_1.69.0
Mesembryanthemum_crystallinum	Tracheophyta	Angiosperms	Eudicots	Caryophyllales	Aizoaceae	v1.0	SelfDB	http://songlab.bio2db.com
Bretschneidera_sinensis	Tracheophyta	Angiosperms	Eudicots	Brassicales	Akaniaceae	v1.0	Figshare	https://figshare.com/articles/dataset/Bretschneidera_sinensis_genome/15057996/1
Amaranthus_hypochondriacus	Tracheophyta	Angiosperms	Eudicots	Caryophyllales	Amaranthaceae	v1.0	CoGe	https://genomevolution.org/coge/SearchResults.pl?s=Amaranthus%20hypochondriacus&p=genome
Beta_patula	Tracheophyta	Angiosperms	Eudicots	Caryophyllales	Amaranthaceae	v1.0	The Beta vulgaris Resource	https://bvseq.boku.ac.at/Genome/Download/Bpat/
Beta_vulgaris	Tracheophyta	Angiosperms	Eudicots	Caryophyllales	Amaranthaceae	EL10_1.0	Phytozome	https://genome.jgi.doe.gov/portal/pages/dynamicOrganismDownload.jsf?organism=Phytozome
Chenopodium_pallidicaule	Tracheophyta	Angiosperms	Eudicots	Caryophyllales	Amaranthaceae	v4.0	CoGe	https://genomevolution.org/coge/SearchResults.pl?s=Chenopodium%20pallidicaule&p=genome
Chenopodium_quinoa	Tracheophyta	Angiosperms	Eudicots	Caryophyllales	Amaranthaceae	v1.0	Phytozome	https://genome.jgi.doe.gov/portal/pages/dynamicOrganismDownload.jsf?organism=Phytozome
Spinacia_oleracea	Tracheophyta	Angiosperms	Eudicots	Caryophyllales	Amaranthaceae	v3.0	Phytozome	https://genome.jgi.doe.gov/portal/pages/dynamicOrganismDownload.jsf?organism=Phytozome
Amaranthus_cruentus	Tracheophyta	Angiosperms	Eudicots	Caryophyllales	Amaranthaceae	v1.0	SelfDB	https://www.bioinformatics.psb.ugent.be/gdb/amaranthus/
Atriplex_hortensis	Tracheophyta	Angiosperms	Eudicots	Caryophyllales	Amaranthaceae	v1.0	Coge	https://genomevolution.org/coge/
Haloxylon_ammodendron	Tracheophyta	Angiosperms	Eudicots	Caryophyllales	Amaranthaceae	v1.0	Figshare	https://figshare.com/articles/dataset/The_genome_of_Haloxylon_ammodendron/17128424/1
Sclerocarya_birrea	Tracheophyta	Angiosperms	Eudicots	Sapindales	Anacardiaceae	v1.0	GigaDB	http://gigadb.org/dataset/view/id/101057
Apium_graveolens	Tracheophyta	Angiosperms	Eudicots	Apiales	Apiaceae	v1.0	CGDB	http://cgdb.bio2db.com/
Coriandrum_sativum	Tracheophyta	Angiosperms	Eudicots	Apiales	Apiaceae	v1.0	CGDB	http://cgdb.bio2db.com/
Daucus_carota	Tracheophyta	Angiosperms	Eudicots	Apiales	Apiaceae	v2.0	CGDB	http://cgdb.bio2db.com/
Catharanthus_roseus	Tracheophyta	Angiosperms	Eudicots	Gentianales	Apocynaceae	v1.0	Dryad	https://dataDryad.org/stash/dataset/doi:10.5061/Dryad.08vv50n
Ilex_polyneura	Tracheophyta	Angiosperms	Eudicots	Aquifoliales	Aquifoliaceae	v1.0	CNGB	https://ngdc.cncb.ac.cn/search/?dbId=gwh&q=GWHBDNW00000000&page=1
Panax_ginseng	Tracheophyta	Angiosperms	Eudicots	Apiales	Araliaceae	v1.1	GinsengDB	http://ginsengdb.snu.ac.kr/data.php
Aralia_elata	Tracheophyta	Angiosperms	Eudicots	Apiales	Araliaceae	v1.0	Dryad	https://datadryad.org/stash/dataset/doi:10.5061/dryad.69p8cz937
Carthamus_tinctorius	Tracheophyta	Angiosperms	Eudicots	Asterales	Asteraceae	v1.0	The Genome Database of Carthamus tinctorius	https://safflower.scuec.edu.cn/download.html
Chrysanthemum_nankingense	Tracheophyta	Angiosperms	Eudicots	Asterales	Asteraceae	v2.0	Chrysanthemum Genome Database	http://www.amwayabrc.com/download.htm
Helianthus_annuus	Tracheophyta	Angiosperms	Eudicots	Asterales	Asteraceae	v2.0	NCBI	https://www.ncbi.nlm.nih.gov/genome/?term=Helianthus+annuus
Lactuca_sativa	Tracheophyta	Angiosperms	Eudicots	Asterales	Asteraceae	v5.0	Phytozome	https://genome.jgi.doe.gov/portal/pages/dynamicOrganismDownload.jsf?organism=Phytozome
Arctium_lappa	Tracheophyta	Angiosperms	Eudicots	Asterales	Asteraceae	v1.0	Figshare	https://figshare.com/articles/thesis/A_de_novo_genome_assembly_for_Arctium_lappa/11590983
Taraxacum_koksaghyz	Tracheophyta	Angiosperms	Eudicots	Asterales	Asteraceae	v1.0	NGDC	https://ngdc.cncb.ac.cn/search/?dbId=gwh&q=PRJCA000437
Taraxacum_mongolicum	Tracheophyta	Angiosperms	Eudicots	Asterales	Asteraceae	v1.0	NGDC	https://ngdc.cncb.ac.cn/search/?dbId=gwh&q=PRJCA005187+
Begonia_fuchsioides	Tracheophyta	Angiosperms	Eudicots	Cucurbitales	Begoniaceae	v1.0	GigaDB	http://gigadb.org/dataset/101043
Begonia_darthvaderiana	Tracheophyta	Angiosperms	Eudicots	Cucurbitales	Begoniaceae	v1.0	CNGB	https://db.cngb.org/search/?q=CNA0013973
Begonia_loranthoides	Tracheophyta	Angiosperms	Eudicots	Cucurbitales	Begoniaceae	v1.0	CNGB	https://db.cngb.org/search/?q=CNA0013974
Begonia_masoniana	Tracheophyta	Angiosperms	Eudicots	Cucurbitales	Begoniaceae	v1.0	CNGB	https://db.cngb.org/search/?q=CNA0013975
Begonia_peltatifolia	Tracheophyta	Angiosperms	Eudicots	Cucurbitales	Begoniaceae	v1.0	CNGB	https://db.cngb.org/search/?q=CNA0013976
Corylus_avellana	Tracheophyta	Angiosperms	Eudicots	Fagales	Betulaceae	v1.0	HWG	https://www.hardwoodgenomics.org/Genome-assembly/3472010?tripal_pane=group_downloads
Carpinus_fangiana	Tracheophyta	Angiosperms	Eudicots	Fagales	Betulaceae	v1.0	NCBI	https://www.ncbi.nlm.nih.gov/genome/80863
Carpinus_viminea	Tracheophyta	Angiosperms	Eudicots	Fagales	Betulaceae	v1.0	Figshare	https://figshare.com/articles/dataset/Chromosome-level_genomes_of_Carpinus_viminea_and_Ostrya_rehderiana/14988777
Ostrya_rehderiana	Tracheophyta	Angiosperms	Eudicots	Fagales	Betulaceae	v1.0	Figshare	https://figshare.com/articles/dataset/Chromosome-level_genomes_of_Carpinus_viminea_and_Ostrya_rehderiana/14988777
Aethionema_arabicum	Tracheophyta	Angiosperms	Eudicots	Brassicales	Brassicaceae	v1.0	BRAD	http://brassicadb.cn
Boechera_retrofracta	Tracheophyta	Angiosperms	Eudicots	Brassicales	Brassicaceae	v1.0	NCBI	http://public.dobzhanskycenter.ru/ad89dedc8b4674276c9b0760f29b07af/
Boechera_stricta	Tracheophyta	Angiosperms	Eudicots	Brassicales	Brassicaceae	v1.2	Phytozome	https://phytozome.jgi.doe.gov/pz/portal.html
Isatis_indigotica	Tracheophyta	Angiosperms	Eudicots	Brassicales	Brassicaceae	v1.0	BRAD	http://brassicadb.cn
Leavenworthia_alabamica	Tracheophyta	Angiosperms	Eudicots	Brassicales	Brassicaceae	v1.0	BRAD	http://brassicadb.cn
Lepidium_meyenii	Tracheophyta	Angiosperms	Eudicots	Brassicales	Brassicaceae	v1.0	NCBI	https://www.ncbi.nlm.nih.gov/sra/?term=SRP049292
Microthlaspi_erraticum	Tracheophyta	Angiosperms	Eudicots	Brassicales	Brassicaceae	v1.0	NCBI	https://www.ncbi.nlm.nih.gov/genome/?term=txid1685480[orgn]
Schrenkiella_parvula	Tracheophyta	Angiosperms	Eudicots	Brassicales	Brassicaceae	v1.0	BRAD	http://brassicadb.cn
Sisymbrium_irio	Tracheophyta	Angiosperms	Eudicots	Brassicales	Brassicaceae	v1.0	BRAD	http://brassicadb.cn
Arabidopsis_halleri	Tracheophyta	Angiosperms	Eudicots	Brassicales	Brassicaceae	v1.1	BRAD	http://www.brassicadb.cn/#/Download/
Arabidopsis_lyrata	Tracheophyta	Angiosperms	Eudicots	Brassicales	Brassicaceae	v2.1	Phytozome	https://genome.jgi.doe.gov/portal/pages/dynamicOrganismDownload.jsf?organism=Phytozome
Arabis_alpina	Tracheophyta	Angiosperms	Eudicots	Brassicales	Brassicaceae	v4.0	BRAD	http://www.brassicadb.cn/#/Download/
Barbarea_vulgaris	Tracheophyta	Angiosperms	Eudicots	Brassicales	Brassicaceae	v1.0	Barbarea vulgaris Genome Database	http://plen.ku.dk/Barbarea
Brassica_carinata	Tracheophyta	Angiosperms	Eudicots	Brassicales	Brassicaceae	v1.0	TBGR	http://www.tbgr.org.cn
Brassica_juncea	Tracheophyta	Angiosperms	Eudicots	Brassicales	Brassicaceae	v2.0	BRAD (Brassica Database)	http://brassicadb.cn
Brassica_napus	Tracheophyta	Angiosperms	Eudicots	Brassicales	Brassicaceae	ZS_v2.0	BnIR	http://bna.hzau.edu.cn/download_genomic_seq#tab2
Brassica_nigra	Tracheophyta	Angiosperms	Eudicots	Brassicales	Brassicaceae	Ni100 v2.0	BnIR	http://bna.hzau.edu.cn/download_genomic_seq#tab2
Brassica_oleracea	Tracheophyta	Angiosperms	Eudicots	Brassicales	Brassicaceae	v2.0	BnIR	http://bna.hzau.edu.cn/download_genomic_seq#tab2
Brassica_rapa	Tracheophyta	Angiosperms	Eudicots	Brassicales	Brassicaceae	v3.5	BRAD	http://www.brassicadb.cn/#/Download/
Capsella_grandiflora	Tracheophyta	Angiosperms	Eudicots	Brassicales	Brassicaceae	v1.1	Phytozome	https://data.jgi.doe.gov/refine-download/phytozome?genome_id=266&expanded=Phytozome-266
Capsella_rubella	Tracheophyta	Angiosperms	Eudicots	Brassicales	Brassicaceae	v1.1	Phytozome	https://phytozome.jgi.doe.gov/pz/portal.html
Cardamine_hirsuta	Tracheophyta	Angiosperms	Eudicots	Brassicales	Brassicaceae	v1.0	Cardamine hirsuta	http://chi.mpipz.mpg.de/assembly.html
Eutrema_salsugineum	Tracheophyta	Angiosperms	Eudicots	Brassicales	Brassicaceae	v1.0	Phytozome	https://genome.jgi.doe.gov/portal/pages/dynamicOrganismDownload.jsf?organism=Phytozome
Raphanus_sativus	Tracheophyta	Angiosperms	Eudicots	Brassicales	Brassicaceae	RS00	NGDC	https://ngdc.cncb.ac.cn/search/?dbId=gwh&q=GWHANWD00000000&page=1
Sinapis_alba	Tracheophyta	Angiosperms	Eudicots	Brassicales	Brassicaceae	v1.0	NCBI	https://www.ncbi.nlm.nih.gov/genome/?term=Sinapis+alba
Thlaspi_arvense	Tracheophyta	Angiosperms	Eudicots	Brassicales	Brassicaceae	v1.1	BRAD (Brassica Database)	http://brassicadb.cn
Cardamine_enshiensis	Tracheophyta	Angiosperms	Eudicots	Brassicales	Brassicaceae	v1.0	NGDC	https://ngdc.cncb.ac.cn/search/?dbId=gwh&q=Cardamine+enshiensis
Arabidopsis_thaliana	Tracheophyta	Angiosperms	Eudicots	Brassicales	Brassicaceae	Col-PEK1.5	AraShare	https://www.arashare.cn/index/News/info/id/1699.html
Buxus_sinica	Tracheophyta	Angiosperms	Eudicots	Buxales	Buxaceae	v1.0	Dryad	https://doi.org/10.5061/dryad.cjsxksn6d
Carnegiea_gigantea	Tracheophyta	Angiosperms	Eudicots	Caryophyllales	Cactaceae	v1.0	Dryad	https://dataDryad.org/stash/dataset/doi:10.5061/Dryad.72c2g
Hylocereus_undatus	Tracheophyta	Angiosperms	Eudicots	Caryophyllales	Cactaceae	v1.0	PitayaGD	http://www.pitayagenomic.com
Callicarpa_americana	Tracheophyta	Angiosperms	Eudicots	Lamiales	Callicarpa	v1.0	GigaDB	http://gigadb.org/dataset/100777
Camelina_sativa	Tracheophyta	Angiosperms	Eudicots	Brassicales	Camelina	v2.0	BRAD (Brassica Database)	http://brassicadb.cn
Platycodon_grandiflorus	Tracheophyta	Angiosperms	Eudicots	Asterales	Campanulaceae	v1.0	Self DB	http://platycodon.theragenetex.com/
Humulus_lupulus	Tracheophyta	Angiosperms	Eudicots	Rosales	Cannabaceae	v1.0	HopBase	http://hopbase.org/downloadMaskedDedupCascade.php
Lonicera_japonica	Tracheophyta	Angiosperms	Eudicots	Dipsacales	Caprifoliaceae	v1.0	CNGB	ftp://download.big.ac.cn/gwh/Plants/Lonicera_japonica_jyh_GWHAAZE00000000/
Carica_papaya	Tracheophyta	Angiosperms	Eudicots	Brassicales	Caricaceae	v1.0	NGDC	https://ngdc.cncb.ac.cn/search/?dbId=gwh&q=GWHBFSD00000000
Chloranthus_sessilifolius	Tracheophyta	Angiosperms	Eudicots	Chloranthales	Chloranthaceae	v1.0	GitHub	https://github.com/yongzhiyang2012/Chloranthus-sessilifolius-genome/tree/main/Annotation/Chromosomes
Kingdonia_uniflora	Tracheophyta	Angiosperms	Eudicots	Ranunculales	Circaeasteraceae	v1.0	NCBI	https://www.ncbi.nlm.nih.gov/genome/?term=Kingdonia+uniflora
Clethra_arborea	Tracheophyta	Angiosperms	Eudicots	Ericales	Clethraceae	v2.0	Dryad	https://dataDryad.org/stash/dataset/doi:10.5061/Dryad.573n5tb4k
Cuscuta_campestris	Tracheophyta	Angiosperms	Eudicots	Solanales	Convolvulaceae	v1.0	NCBI	https://www.ncbi.nlm.nih.gov/genome/?term=Cuscuta+campestris
Kalanchoe_fedtschenkoi	Tracheophyta	Angiosperms	Eudicots	Saxifragales	Crassulaceae	v2.0	Phytozome	https://genome.jgi.doe.gov/portal/pages/dynamicOrganismDownload.jsf?organism=Kfedtschenkoi
Rhodiola_crenulata	Tracheophyta	Angiosperms	Eudicots	Saxifragales	Crassulaceae	v1.0	GigaDB	http://gigadb.org/dataset/view/id/100301/File_page/2
Benincasa_hispida	Tracheophyta	Angiosperms	Eudicots	Cucurbitales	Curcurbitaceae	v1.0	CuGenDB	ftp://cucurbitgenomics.org/pub/cucurbit/genome/wax_gourd/
Citrullus_lanatus	Tracheophyta	Angiosperms	Eudicots	Cucurbitales	Curcurbitaceae	v1.0	CuGenDB	http://cucurbitgenomics.org/ftp/genome/watermelon/97103/v2/
Cucumis_hystrix	Tracheophyta	Angiosperms	Eudicots	Cucurbitales	Curcurbitaceae	v1.0	Figshare	https://Figshare.com/articles/dataset/Genome_assembly_of_Cucumis_hystrix/13377671
Cucumis_melo	Tracheophyta	Angiosperms	Eudicots	Cucurbitales	Curcurbitaceae	v1.0	NCBI	https://www.ncbi.nlm.nih.gov/genome/?term=Cucumis+melo
Cucumis_sativus	Tracheophyta	Angiosperms	Eudicots	Cucurbitales	Curcurbitaceae	v3.0	NCBI	https://www.ncbi.nlm.nih.gov/genome/?term=cucumis+sativus%5Borgn%5D
Cucurbita_argyrosperma	Tracheophyta	Angiosperms	Eudicots	Cucurbitales	Curcurbitaceae	v1.0	CuGenDB	ftp://cucurbitgenomics.org/pub/cucurbit/genome/Cucurbita_argyrosperma/
Cucurbita_maxima	Tracheophyta	Angiosperms	Eudicots	Cucurbitales	Curcurbitaceae	v1.1	CuGenDB	ftp://cucurbitgenomics.org/pub/cucurbit/genome/Cucurbita_maxima/
Cucurbita_moschata	Tracheophyta	Angiosperms	Eudicots	Cucurbitales	Curcurbitaceae	v1.0	CuGenDB	ftp://cucurbitgenomics.org/pub/cucurbit/genome/Cucurbita_moschata/
Cucurbita_pepo	Tracheophyta	Angiosperms	Eudicots	Cucurbitales	Curcurbitaceae	v4.1	CuGenDB	ftp://cucurbitgenomics.org/pub/cucurbit/genome/Cucurbita_pepo/
Lagenaria_siceraria	Tracheophyta	Angiosperms	Eudicots	Cucurbitales	Curcurbitaceae	v1.0	CuGenDB	ftp://cucurbitgenomics.org/pub/cucurbit/genome/Lagenaria_siceraria/
Luffa_cylindrica	Tracheophyta	Angiosperms	Eudicots	Cucurbitales	Curcurbitaceae	v2.5.1	CNGB	https://db.cngb.org/
Momordica_charantia	Tracheophyta	Angiosperms	Eudicots	Cucurbitales	Curcurbitaceae	v1.0	NCBI	https://www.ncbi.nlm.nih.gov/genome/?term=Momordica+charantia
Sechium_edule	Tracheophyta	Angiosperms	Eudicots	Cucurbitales	Curcurbitaceae	v1.0	CuGenDB	http://cucurbitgenomics.org/ftp/genome/chayote/
Trichosanthes_anguina	Tracheophyta	Angiosperms	Eudicots	Cucurbitales	Curcurbitaceae	v1.0	CuGenDB	http://cucurbitgenomics.org/ftp/genome/snake_gourd/
Siraitia_grosvenorii	Tracheophyta	Angiosperms	Eudicots	Cucurbitales	Curcurbitaceae	v1.0	GigaDB	http://gigadb.org/dataset/view/id/100452/File_page/1
Datisca_glomerata	Tracheophyta	Angiosperms	Eudicots	Cucurbitales	Datiscaceae	v1.0	GigaDB	http://gigadb.org/dataset/101046
Aldrovanda_vesiculosa	Tracheophyta	Angiosperms	Eudicots	Caryophyllales	Droseraceae	v1.0	CARNIVOROM	https://www.biozentrum.uni-wuerzburg.de/carnivorom/resources
Dionaea_muscipula	Tracheophyta	Angiosperms	Eudicots	Caryophyllales	Droseraceae	v1.0	CARNIVOROM	https://www.biozentrum.uni-wuerzburg.de/carnivorom/resources
Drosera_spatulata	Tracheophyta	Angiosperms	Eudicots	Caryophyllales	Droseraceae	v1.0	CARNIVOROM	https://www.biozentrum.uni-wuerzburg.de/carnivorom/resources
Diospyros_lotus	Tracheophyta	Angiosperms	Eudicots	Ericales	Ebenaceae	v1.1	Bioinformatics & Systems Biology	ftp://ftp.kazusa.or.jp/pub/persimmon/
Hippophae_rhamnoides	Tracheophyta	Angiosperms	Eudicots	Rosales	Elaeagnaceae	v1.0	CNGB	https://db.cngb.org/search/project/CNP0001846/
Rhododendron_delavayi	Tracheophyta	Angiosperms	Eudicots	Ericales	Ericaceae	v1.0	GigaDB	http://gigadb.org/dataset/100331
Rhododendron_henanense	Tracheophyta	Angiosperms	Eudicots	Ericales	Ericaceae	v1.0	RPGD	http://bioinfor.kib.ac.cn/RPGD/download_genome.html
Rhododendron_ovatum	Tracheophyta	Angiosperms	Eudicots	Ericales	Ericaceae	v1.0	RPGD	http://bioinfor.kib.ac.cn/RPGD/download_genome.html
Rhododendron_simsii	Tracheophyta	Angiosperms	Eudicots	Ericales	Ericaceae	v1.0	RPGD	http://bioinfor.kib.ac.cn/RPGD/download_genome.html
Rhododendron_williamsianum	Tracheophyta	Angiosperms	Eudicots	Ericales	Ericaceae	v1.0	RPGD	http://bioinfor.kib.ac.cn/RPGD/download_genome.html
Manihot_esculenta	Tracheophyta	Angiosperms	Eudicots	Malpighiales	Euphorbiaceae	v6.1	Phytozome	https://genome.jgi.doe.gov/portal/pages/dynamicOrganismDownload.jsf?organism=Phytozome
Ricinus_communis	Tracheophyta	Angiosperms	Eudicots	Malpighiales	Euphorbiaceae	v0.1	Phytozome	https://genome.jgi.doe.gov/portal/pages/dynamicOrganismDownload.jsf?organism=Phytozome
Euphorbia_lathyris	Tracheophyta	Angiosperms	Eudicots	Malpighiales	Euphorbiaceae	v1.0	Figshare	https://doi.org/10.6084/m9.figshare.14909913.v1
Speranskia_yunnanensis	Tracheophyta	Angiosperms	Eudicots	Malpighiales	Euphorbiaceae	v1.0	Figshare	https://figshare.com/articles/dataset/Speranskia_yunnanensis/15057930
Arachis_hypogaea	Tracheophyta	Angiosperms	Eudicots	Fabales	Fabaceae	v1.0	Phytozome	https://genome.jgi.doe.gov/portal/pages/dynamicOrganismDownload.jsf?organism=Phytozome
Cicer_arietinum	Tracheophyta	Angiosperms	Eudicots	Fabales	Fabaceae	v1.0	Phytozome	https://genome.jgi.doe.gov/portal/pages/dynamicOrganismDownload.jsf?organism=Phytozome
Faidherbia_albida	Tracheophyta	Angiosperms	Eudicots	Fabales	Fabaceae	v1.0	Bioinformatics & Systems Biology	https://bioinformatics.psb.ugent.be/orcae/aocc/overview/Faial
Glycine_max	Tracheophyta	Angiosperms	Eudicots	Fabales	Fabaceae	Wm82.a4.v1	Phytozome	https://genome.jgi.doe.gov/portal/pages/dynamicOrganismDownload.jsf?organism=Phytozome
Glycine_soja	Tracheophyta	Angiosperms	Eudicots	Fabales	Fabaceae	v1.1	Phytozome	https://genome.jgi.doe.gov/portal/pages/dynamicOrganismDownload.jsf?organism=Phytozome
Lablab_purpureus	Tracheophyta	Angiosperms	Eudicots	Fabales	Fabaceae	v1.0	Bioinformatics & Systems Biology	https://bioinformatics.psb.ugent.be/orcae/aocc/overview/Labpu
Lupinus_angustifolius	Tracheophyta	Angiosperms	Eudicots	Fabales	Fabaceae	v1.0	NCBI	https://www.ncbi.nlm.nih.gov/genome/?term=Lupinus+angustifolius
Lupinus_albus	Tracheophyta	Angiosperms	Eudicots	Fabales	Fabaceae	v3.1	NCBI	https://www.ncbi.nlm.nih.gov/genome/?term=Lupinus+albus
Medicago_polymorpha	Tracheophyta	Angiosperms	Eudicots	Fabales	Fabaceae	v1.0	NGDC	https://bigd.big.ac.cn/search/?dbId=gwh&q=GWHANWO00000000.1
Medicago_truncatula	Tracheophyta	Angiosperms	Eudicots	Fabales	Fabaceae	Mt4.0v1	Phytozome	https://genome.jgi.doe.gov/portal/pages/dynamicOrganismDownload.jsf?organism=Phytozome
Phaseolus_vulgaris	Tracheophyta	Angiosperms	Eudicots	Fabales	Fabaceae	v1.0	NCBI	https://www.ncbi.nlm.nih.gov/genome/?term=Phaseolus+vulgaris
Senna_tora	Tracheophyta	Angiosperms	Eudicots	Fabales	Fabaceae	v1.0	NCBI	https://www.ncbi.nlm.nih.gov/genome/?term=Senna+tora
Spatholobus_suberectus	Tracheophyta	Angiosperms	Eudicots	Fabales	Fabaceae	v1.0	NCBI	https://www.ncbi.nlm.nih.gov/genome/?term=Spatholobus+suberectus
Vigna_subterranea	Tracheophyta	Angiosperms	Eudicots	Fabales	Fabaceae	v1.0	Bioinformatics & Systems Biology	http://bioinformatics.psb.ugent.be/orcae/AOCC
Vigna_unguiculata	Tracheophyta	Angiosperms	Eudicots	Fabales	Fabaceae	v1.1	Phytozome	https://genome.jgi.doe.gov/portal/pages/dynamicOrganismDownload.jsf?organism=Phytozome
Dalbergia_odorifera	Tracheophyta	Angiosperms	Eudicots	Fabales	Fabaceae	v1.0	GigaDB	http://gigadb.org/dataset/100760
Pisum_sativum	Tracheophyta	Angiosperms	Eudicots	Fabales	Fabaceae	v1.0	plant and fungi data integration	https://urgi.versailles.inra.fr/Species/Pisum
Quercus_robur	Tracheophyta	Angiosperms	Eudicots	Fagales	Fagaceae	v2.0	OAK GENOME SEQUENCING	https://www.oakgenome.fr/?page_id=587
Castanopsis_tibetana	Tracheophyta	Angiosperms	Eudicots	Fagales	Fagaceae	v1.0	CNGB	https://db.cngb.org/search/assembly/CNA0019678/
Quercus_mongolica	Tracheophyta	Angiosperms	Eudicots	Fagales	Fagaceae	v1.0	Figshare	https://figshare.com/articles/dataset/A_chromosome-scale_genome_assembly_of_the_Mongolian_oak_Quercus_mongolica_/11888118/2
Quercus_acutissima	Tracheophyta	Angiosperms	Eudicots	Fagales	Fagaceae	v1.0	NGDC	https://ngdc.cncb.ac.cn/search/?dbId=gwh&q=GWHBGBO00000000
Boea_hygrometrica	Tracheophyta	Angiosperms	Eudicots	Lamiales	Gesneriaceae	v1.0	NCBI	https://www.ncbi.nlm.nih.gov/genome/?term=Boea+hygrometrica
Carya_illinoinensis	Tracheophyta	Angiosperms	Eudicots	Fagales	Juglandaceae	v1.0	NCBI	https://www.ncbi.nlm.nih.gov/genome/?term=Carya+illinoinensis
Juglans_sigillata	Tracheophyta	Angiosperms	Eudicots	Fragales	Juglandaceae	v1.0	GigaDB	http://gigadb.org/dataset/100693
Cyclocarya_paliurus	Tracheophyta	Angiosperms	Eudicots	Fagales	Juglandaceae	v1.0	NGDC	https://ngdc.cncb.ac.cn/search/?dbId=gwh&q=Cyclocarya%20paliurus&page=1
Pogostemon_cablin	Tracheophyta	Angiosperms	Eudicots	Lamiales	Lamiaceae	v1.0	Figshare	https://Figshare.com/collections/Building_an_octaploid_genome_and_transcriptome_of_the_medicinal_plant_Pogostemon_cablin_from_Lamiales/4100495
Perilla_frutescens	Tracheophyta	Angiosperms	Eudicots	Lamiales	Lamiaceae	v1.0	NCBI	https://www.ncbi.nlm.nih.gov/genome/46103
Salvia_hispanica	Tracheophyta	Angiosperms	Eudicots	Lamiales	Lamiaceae	v1.0	Genhua	https://genhua.tll.org.sg/
Genlisea_aurea	Tracheophyta	Angiosperms	Eudicots	Lamiales	Lentibulariaceae	v1.0	NCBI	https://www.ncbi.nlm.nih.gov/genome/?term=Genlisea+aurea
Corchorus_olitorius	Tracheophyta	Angiosperms	Eudicots	Malvales	Malvaceae	v1.0	NCBI	https://www.ncbi.nlm.nih.gov/genome/?term=Corchorus+olitorius
Gossypium_barbadense	Tracheophyta	Angiosperms	Eudicots	Malvales	Malvaceae	v1.1	Phytozome	https://genome.jgi.doe.gov/portal/pages/dynamicOrganismDownload.jsf?organism=Phytozome
Gossypium_raimondii	Tracheophyta	Angiosperms	Eudicots	Malvales	Malvaceae	v2.1	Phytozome	https://genome.jgi.doe.gov/portal/pages/dynamicOrganismDownload.jsf?organism=Phytozome
Corchorus_capsularis	Tracheophyta	Angiosperms	Eudicots	Malvales	Malvaceae	v1.0	NCBI	https://www.ncbi.nlm.nih.gov/genome/?term=Corchorus+capsularis
Gossypium_hirsutum	Tracheophyta	Angiosperms	Eudicots	Malvales	Malvaceae	v2.1	Phytozome	https://genome.jgi.doe.gov/portal/pages/dynamicOrganismDownload.jsf?organism=Phytozome
Gossypium_darwinii	Tracheophyta	Angiosperms	Eudicots	Malvales	Malvaceae	v1.1	NCBI	https://www.ncbi.nlm.nih.gov/genome/?term=Gossypium+darwinii
Theobroma_cacao	Tracheophyta	Angiosperms	Eudicots	Malvales	Malvaceae	v1.1	Phytozome	https://genome.jgi.doe.gov/portal/pages/dynamicOrganismDownload.jsf?organism=Phytozome
Gossypium_rotundifolium	Tracheophyta	Angiosperms	Eudicots	Malvales	Malvaceae	v1.0	Figshare	https://figshare.com/projects/Cotton_genomes/91826
Artocarpus_altilis	Tracheophyta	Angiosperms	Eudicots	Rosales	Moraceae	v1.0	Bioinformatics & Systems Biology	https://bioinformatics.psb.ugent.be/gdb/aocc/artal/
Moringa_oleifera	Tracheophyta	Angiosperms	Eudicots	Brassicales	Moringaceae	v1.0	Bioinformatics & Systems Biology	https://bioinformatics.psb.ugent.be/gdb/aocc/morolbgi/
Morella_rubra	Tracheophyta	Angiosperms	Eudicots	Fagales	Myricaceae	v2.0	NCBI	https://www.ncbi.nlm.nih.gov/genome/?term=Morella+rubra
Eucalyptus_grandis	Tracheophyta	Angiosperms	Eudicots	Myrtales	Myricaceae	v2.0	Phytozome	https://genome.jgi.doe.gov/portal/pages/dynamicOrganismDownload.jsf?organism=Egrandis
Melaleuca_alternifolia	Tracheophyta	Angiosperms	Eudicots	Myrtales	Myrtaceae	v1.0	GigaDB	http://gigadb.org/dataset/view/id/100917
Camptotheca_acuminata	Tracheophyta	Angiosperms	Eudicots	Cornales	Nyssaceae	v2.4	Dryad	https://dataDryad.org/stash/dataset/doi:10.5061/Dryad.nc8qr
Malania_oleifera	Tracheophyta	Angiosperms	Eudicots	Santalales	Olacaceae	v1.0	GigaDB	http://gigadb.org/dataset/view/id/100549/File_sort/name
Fraxinus_excelsior	Tracheophyta	Angiosperms	Eudicots	Lamiales	Oleaceae	v2.0	ASH	http://www.ashgenome.org/data
Olea_europaea	Tracheophyta	Angiosperms	Eudicots	Lamiales	Oleaceae	v1.0	Phytozome	https://genome.jgi.doe.gov/portal/pages/dynamicOrganismDownload.jsf?organism=Phytozome
Fraxinus_pennsylvanica	Tracheophyta	Angiosperms	Eudicots	Lamiales	Oleaceae	v1.0	Zenodo	https://zenodo.org/record/5176117#.Yk0RfchRHig
Jasminum_sambac	Tracheophyta	Angiosperms	Eudicots	Lamiales	Oleaceae	v1.0	NGDC	https://ngdc.cncb.ac.cn/search/?dbId=gwh&q=PRJCA006739&page=1
Averrhoa_carambola	Tracheophyta	Angiosperms	Eudicots	Oxalidales	Oxalidaceae	v1.0	NGDC	https://ngdc.cncb.ac.cn/search/?dbId=gwh&q=Averrhoa+carambola
Paeonia_suffruticosa	Tracheophyta	Angiosperms	Eudicots	Saxifragales	Paeoniaceae	v6.0	CNGB	http://ftp.cngb.org/pub/CNSA/data1/CNP0000281/CNS0044072/CNA0002540/
Mimulus_guttatus	Tracheophyta	Angiosperms	Eudicots	Lamiales	Phrymaceae	v2.0	Phytozome	https://genome.jgi.doe.gov/portal/pages/dynamicOrganismDownload.jsf?organism=Phytozome
Mimulus_luteus	Tracheophyta	Angiosperms	Eudicots	Lamiales	Phrymaceae	v1.0	CoGe	https://genomevolution.org/CoGe/SearchResults.pl?s=Mimulus%20luteus&p=genome
Antirrhinum_majus	Tracheophyta	Angiosperms	Eudicots	Lamiales	Plantaginaceae	v1.0	snapdragon genome database	http://bioinfo.sibs.ac.cn/Am/download_v3.php#
Gilia_yorkii	Tracheophyta	Angiosperms	Eudicots	Ericales	Polemoniaceae	v1.0	CoGe	https://genomevolution.org/coge/SearchResults.pl?s=62042
Fagopyrum_esculentum	Tracheophyta	Angiosperms	Eudicots	Caryophyllales	Polygonaceae	v1.0	BGDB	https://drive.google.com/drive/folders/1faT2M7-KCBA-hbHebpb29BCHAYZUKMmu
Fagopyrum_tataricum	Tracheophyta	Angiosperms	Eudicots	Caryophyllales	Polygonaceae	v2.0	MBKBASE	http://MBKBASE.org/Pinku1/
Polygonum_cuspidatum	Tracheophyta	Angiosperms	Eudicots	Caryophyllales	Polygonaceae	v1.1	NGDC	https://ngdc.cncb.ac.cn/gsa/browse/CRA001939
Aegiceras_corniculatum	Tracheophyta	Angiosperms	Eudicots	Ericales	Primulaceae	v1.0	CNGB	https://db.cngb.org/search/assembly/CNA0017738/
Primula_veris	Tracheophyta	Angiosperms	Eudicots	Ericales	Primulaceae	v1.0	Dryad	https://dataDryad.org/stash/dataset/doi:10.5061/Dryad.2s200
Telopea_speciosissima	Tracheophyta	Angiosperms	Eudicots	Proteales	Proteaceae	v1.0	NCBI	https://ftp.ncbi.nlm.nih.gov/genomes/all/GCF/018/873/765/GCF_018873765.1_Tspe_v1/
Aquilegia_coerulea	Tracheophyta	Angiosperms	Eudicots	Ranunculales	Ranunculaceae	v1.0	NCBI	https://www.ncbi.nlm.nih.gov/genome/?term=Aquilegia+coerulea
Kandelia_obovata	Tracheophyta	Angiosperms	Eudicots	Malpighiales	Rhizophoraceae	v1.0	NGDC	https://bigd.big.ac.cn/search/?dbId=gwh&q=PRJCA002330
Bruguiera_sexangula	Tracheophyta	Angiosperms	Eudicots	Malpighiales	Rhizophoraceae	v1.0	Figshare	https://figshare.com/articles/dataset/Genome_annotation_files_for_Bruguiera_sexangula/16625905/1
Roridula_gorgonias	Tracheophyta	Angiosperms	Eudicots	Ericales	Roridulaceae	v1.0	Dryad	https://dataDryad.org/stash/dataset/doi:10.5061/Dryad.573n5tb4k
Eriobotrya_japonica	Tracheophyta	Angiosperms	Eudicots	Rosales	Rosaceae	v1.0	GigaDB	http://gigadb.org/dataset/100711
Prunus_armeniaca	Tracheophyta	Angiosperms	Eudicots	Rosales	Rosaceae	v1.0	GDR	https://www.rosaceae.org/Analysis/9642068
Prunus_mandshurica	Tracheophyta	Angiosperms	Eudicots	Rosales	Rosaceae	v1.0	GDR	https://www.rosaceae.org/Analysis/9955981
Prunus_sibirica	Tracheophyta	Angiosperms	Eudicots	Rosales	Rosaceae	v1.0	GDR	https://www.rosaceae.org/Analysis/9955981
Rubus_chingii	Tracheophyta	Angiosperms	Eudicots	Rosales	Rosaceae	v1.0	GDR	https://www.rosaceae.org/Analysis/11326199
Rubus_occidentalis	Tracheophyta	Angiosperms	Eudicots	Rosales	Rosaceae	v3.0	GigaDB	http://gigadb.org/dataset/100465
Cerasus_kanzakura	Tracheophyta	Angiosperms	Eudicots	Rosales	Rosaceae	v1.0	GDR	https://www.rosaceae.org/tools/jbrowse
Fragaria_daltoniana	Tracheophyta	Angiosperms	Eudicots	Rosales	Rosaceae	v1.0	GDR	https://www.rosaceae.org/Analysis/11885161
Fragaria_iinumae	Tracheophyta	Angiosperms	Eudicots	Rosales	Rosaceae	v1.0	GDR	https://www.rosaceae.org/species/fragaria_iinumae/genome_v1.0
Fragaria_mandshurica	Tracheophyta	Angiosperms	Eudicots	Rosales	Rosaceae	v1.0	GDR	https://www.rosaceae.org/Analysis/12137893
Fragaria_nilgerrensis	Tracheophyta	Angiosperms	Eudicots	Rosales	Rosaceae	v1.0	GDR	https://www.rosaceae.org/Analysis/12137894
Fragaria_nubicola	Tracheophyta	Angiosperms	Eudicots	Rosales	Rosaceae	v1.0	GDR	https://www.rosaceae.org/Analysis/9155216
Fragaria_pentaphylla	Tracheophyta	Angiosperms	Eudicots	Rosales	Rosaceae	v1.0	GDR	https://www.rosaceae.org/Analysis/12137892
Fragaria_viridis	Tracheophyta	Angiosperms	Eudicots	Rosales	Rosaceae	v1.0	GDR	https://www.rosaceae.org/Analysis/12137895
Gillenia_trifoliata	Tracheophyta	Angiosperms	Eudicots	Rosales	Rosaceae	v1.0	GDR	https://www.rosaceae.org/Analysis/10816123
Malus_baccata	Tracheophyta	Angiosperms	Eudicots	Rosales	Rosaceae	v1.0	GDR	https://www.rosaceae.org/species/malus_baccata/genome_v1.0
Potentilla_anserina	Tracheophyta	Angiosperms	Eudicots	Rosales	Rosaceae	v1.0	Figshare	https://figshare.com/projects/The_genome_assembly_and_annotation_files_of_Potentilla_anserina/83771
Prunus_avium	Tracheophyta	Angiosperms	Eudicots	Rosales	Rosaceae	v1.0	GDR	https://www.rosaceae.org/Analysis/9262820
Prunus_domestica	Tracheophyta	Angiosperms	Eudicots	Rosales	Rosaceae	v1.0	GDR	https://www.rosaceae.org/species/prunus_domestica/genome_v1.0.a1
Prunus_dulcis	Tracheophyta	Angiosperms	Eudicots	Rosales	Rosaceae	v1.0	GDR	https://www.rosaceae.org/analysis/295
Prunus_mume	Tracheophyta	Angiosperms	Eudicots	Rosales	Rosaceae	v1.0	GDR	https://www.rosaceae.org/Analysis/13114608
Prunus_salicina	Tracheophyta	Angiosperms	Eudicots	Rosales	Rosaceae	v1.0	GDR	https://www.rosaceae.org/Analysis/9450778
Prunus_yedoensis	Tracheophyta	Angiosperms	Eudicots	Rosales	Rosaceae	v1.0	GDR	https://pubmed.ncbi.nlm.nih.gov/30180884/
Pyrus_betulifolia	Tracheophyta	Angiosperms	Eudicots	Rosales	Rosaceae	v1.0	GDR	https://www.rosaceae.org/species/pyrus_betulifolia/genome_v1.0
Pyrus_pyrifolia	Tracheophyta	Angiosperms	Eudicots	Rosales	Rosaceae	v1.0	GDR	https://www.rosaceae.org/Analysis/11815273
Rosa_chinensis	Tracheophyta	Angiosperms	Eudicots	Rosales	Rosaceae	v1.0	GDR	https://www.rosaceae.org/analysis/282
Rosa_wichuraiana	Tracheophyta	Angiosperms	Eudicots	Rosales	Rosaceae	v1.0	GDR	https://www.rosaceae.org/Analysis/13087667
Sorbus_pohuashanensis	Tracheophyta	Angiosperms	Eudicots	Rosales	Rosaceae	v1.0	Figshare	https://figshare.com/articles/journal_contribution/The_genome_info_of_Sorbus_pohuashanensis/14920695
Malus_sylvestris	Tracheophyta	Angiosperms	Eudicots	Rosales	Rosaceae	v1.0	GDR	https://www.rosaceae.org/Analysis/10635279
Malus_sieversii	Tracheophyta	Angiosperms	Eudicots	Rosales	Rosaceae	v1.0	GDR	https://www.rosaceae.org/Analysis/10635278
Malus_domestica	Tracheophyta	Angiosperms	Eudicots	Rosales	Rosaceae	v1.0	GDR	https://www.rosaceae.org/Analysis/10511568
Fragaria_ananassa	Tracheophyta	Angiosperms	Eudicots	Rosales	Rosaceae	v1.0	GDR	https://www.rosaceae.org/species/fragaria_x_ananassa/genome_v1.0.a1
Fragaria_vesca	Tracheophyta	Angiosperms	Eudicots	Rosales	Rosaceae	v4.0	GDR	http://gigadb.org/dataset/view/id/100372
Potentilla_micrantha	Tracheophyta	Angiosperms	Eudicots	Rosales	Rosaceae	v1.0	GDR	https://www.rosaceae.org/analysis/274
Prunus_persica	Tracheophyta	Angiosperms	Eudicots	Rosales	Rosaceae	v1.0	GDR	https://www.rosaceae.org/Analysis/13087664
Pyrus_communis	Tracheophyta	Angiosperms	Eudicots	Rosales	Rosaceae	v2.0	GDR	https://www.rosaceae.org/analysis/340
Rosa_rugosa	Tracheophyta	Angiosperms	Eudicots	Rosales	Rosaceae	v1.0	GDR	https://www.rosaceae.org/Analysis/11775539
Rosa_multiflora	Tracheophyta	Angiosperms	Eudicots	Rosales	Rosaceae	v2.0	GDR	https://www.rosaceae.org/analysis/266
Coffea_canephora	Tracheophyta	Angiosperms	Eudicots	Gentianales	Rubiaceae	v1.0	NCBI	https://www.ncbi.nlm.nih.gov/genome/?term=Coffea+canephora
Neolamarckia_cadamba	Tracheophyta	Angiosperms	Eudicots	Gentianales	Rubiaceae	v1.0	Figshare	https://figshare.com/s/ed20e0e82a4e7474396b
Citrus_grandis	Tracheophyta	Angiosperms	Eudicots	Sapindale	Rutaceae	v1.0	Citrus sinensis Annotation project	http://citrus.hzau.edu.cn/download.php
Citrus_sinensis	Tracheophyta	Angiosperms	Eudicots	Sapindales	Rutaceae	v1.1	Phytozome	https://genome.jgi.doe.gov/portal/pages/dynamicOrganismDownload.jsf?organism=Phytozome
Populus_glandulosa	Tracheophyta	Angiosperms	Eudicots	Malpighiales	Salicaceae	v1.0	CNSA	https://db.cngb.org/search/project/CNP0000339/
Populus_pruinosa	Tracheophyta	Angiosperms	Eudicots	Malpighiales	Salicaceae	v1.0	GigaDB	http://gigadb.org/dataset/100319
Populus_trichocarpa	Tracheophyta	Angiosperms	Eudicots	Malpighiales	Salicaceae	v3.1	Phytozome	https://genome.jgi.doe.gov/portal/pages/dynamicOrganismDownload.jsf?organism=Phytozome
Salix_brachista	Tracheophyta	Angiosperms	Eudicots	Malpighiales	Salicaceae	v1.0	NCBI	https://www.ncbi.nlm.nih.gov/genome/?term=Salix+brachista
Salix_suchowensis	Tracheophyta	Angiosperms	Eudicots	Malpighiales	Salicaceae	v1.0	NCBI	https://www.ncbi.nlm.nih.gov/genome/?term=Salix+suchowensis
Xanthoceras_sorbifolium	Tracheophyta	Angiosperms	Eudicots	Sapindales	Sapindaceae	v1.0	GigaDB	http://gigadb.org/dataset/view/id/100589/File_page/2
Litchi_chinensis	Tracheophyta	Angiosperms	Eudicots	Sapindales	Sapindaceae	v1.0	Mendeley	https://data.mendeley.com/datasets/kggzfwpdr9/1
Nephelium_lappaceum	Tracheophyta	Angiosperms	Eudicots	Sapindales	Sapindaceae	v1.0	Nia	https://bcb.unl.edu/Nla/.
Sapindus_mukorossi	Tracheophyta	Angiosperms	Eudicots	Sapindales	Sapindaceae	v1.0	NGDC	https://ngdc.cncb.ac.cn/search/?dbId=gwh&q=GWHBECP00000000+
Synsepalum_dulcificum	Tracheophyta	Angiosperms	Eudicots	Ericales	Sapotaceae	v1.0	CNGB	https://db.cngb.org/search/project/CNP0002330/
Vitellaria_paradoxa	Tracheophyta	Angiosperms	Eudicots	Ericales	Sapotaceae	v1.0	ORCAE	https://bioinformatics.psb.ugent.be/gdb/vitellaria_paradoxa/
Simmondsia_chinensis	Tracheophyta	Angiosperms	Eudicots	Caryophyllales	Simmondsiaceae	v1.0	NGDB	ftp://download.big.ac.cn/gwh/Plants/Simmondsia_chinensis_sc1_GWHAASQ00000000/
Capsicum_baccatum	Tracheophyta	Angiosperms	Eudicots	Solanales	Solanaceae	v2.0	NCBI	https://www.ncbi.nlm.nih.gov/genome/?term=Capsicum+baccatum
Capsicum_chinense	Tracheophyta	Angiosperms	Eudicots	Solanales	Solanaceae	v2.0	NCBI	https://www.ncbi.nlm.nih.gov/genome/?term=Capsicum+chinense
Petunia_axillaris	Tracheophyta	Angiosperms	Eudicots	Solanales	Solanaceae	v1.6.2	SGN	https://solgenomics.net/organism/Petunia_axillaris/genome
Petunia_inflata	Tracheophyta	Angiosperms	Eudicots	Solanales	Solanaceae	v1.0.1	SGN	https://solgenomics.net/organism/Petunia_inflata/genome
Solanum_aethiopicum	Tracheophyta	Angiosperms	Eudicots	Solanales	Solanaceae	v1.0	GigaDB	http://gigadb.org/dataset/100642
Solanum_chacoense	Tracheophyta	Angiosperms	Eudicots	Solanales	Solanaceae	v4.1	Dryad	https://dataDryad.org/stash/dataset/doi:10.5061/Dryad.kc835
Solanum_chilense	Tracheophyta	Angiosperms	Eudicots	Solanales	Solanaceae	v1.0	NCBI	https://www.ncbi.nlm.nih.gov/genome/?term=Solanum+chilense
Solanum_pimpinellifolium	Tracheophyta	Angiosperms	Eudicots	Solanales	Solanaceae	v1.0	SGN	https://solgenomics.net/organism/Solanum_pimpinellifolium/genome
Physalis_pubescens	Tracheophyta	Angiosperms	Eudicots	Solanales	Solanaceae	v1.0	CNGB	https://ngdc.cncb.ac.cn/search/?dbId=gwh&q=GWHANUX00000000&page=1
Solanum_muricatum	Tracheophyta	Angiosperms	Eudicots	Solanales	Solanaceae	v1.0	NGDC	http://bigd.big.ac.cn/gsa
Solanum_lycopersicoides	Tracheophyta	Angiosperms	Eudicots	Solanales	Solanaceae	v1.0	SGN	https://solgenomics.net/ftp/genomes/Solanum_lycopersicoides/SlydLA2951_v2.0/
Solanum_lycopersicum	Tracheophyta	Angiosperms	Eudicots	Solanales	Solanaceae	ITAG4.0	SGN	https://solgenomics.net/organism/Solanum_lycopersicum/genome
Solanum_tuberosum	Tracheophyta	Angiosperms	Eudicots	Solanales	Solanaceae	PGSC_DM_v3.4	SGN	https://solgenomics.net/organism/Solanum_tuberosum/genome
Capsicum_annuum	Tracheophyta	Angiosperms	Eudicots	Solanales	Solanaceae	CM334	SGN	https://solgenomics.net/organism/Capsicum_annuum/genome
Solanum_pennellii	Tracheophyta	Angiosperms	Eudicots	Solanales	Solanaceae	v2.0	SGN	https://solgenomics.net/organism/Solanum_pennellii/genome
Solanum_melongena	Tracheophyta	Angiosperms	Eudicots	Solanales	Solanaceae	HQ-1315	SGN	https://solgenomics.net/ftp/genomes/Solanum_melongena_HQ-1315/
Coffea_humblotiana	Tracheophyta	Angiosperms	Eudicots	Solanales	Solanaceae	v1.0	SGN	https://solgenomics.net/ftp/genomes/Coffea_humblotiana/
Nicotiana_benthamiana	Tracheophyta	Angiosperms	Eudicots	Solanales	Solanaceae	v1.0	SGN	https://solgenomics.net/ftp/genomes/Nicotiana_benthamiana/
Nicotiana_attenuata	Tracheophyta	Angiosperms	Eudicots	Solanales	Solanaceae	v2.0	SGN	https://solgenomics.net/ftp/genomes/Nicotiana_attenuata/
Nicotiana_tabacum	Tracheophyta	Angiosperms	Eudicots	Solanales	Solanaceae	v4.5	SGN	https://solgenomics.net/ftp/genomes/Nicotiana_tabacum/edwards_et_al_2017/annotation/
Nicotiana_tomentosiformis	Tracheophyta	Angiosperms	Eudicots	Solanales	Solanaceae	v1.0	SGN	https://solgenomics.net/ftp/genomes/Nicotiana_tomentosiformis/annotation/
Solanum_habrochaites	Tracheophyta	Angiosperms	Eudicots	Solanales	Solanaceae	v1.0	SGN	https://solgenomics.net/ftp/genomes/Solanum_habrochaites_LA1353/Alternative_assembly_genome_and_annotation/
Tetracentron_sinense	Tracheophyta	Angiosperms	Eudicots	Trochodendrales	Tetracentraceae	v1.0	NCBI	https://www.ncbi.nlm.nih.gov/genome/?term=Tetracentron+sinense
Camellia_oleifera	Tracheophyta	Angiosperms	Eudicots	Ericales	Theaceae	v1.0	Zenodo	https://zenodo.org/record/5768785
Aquilaria_sinensis	Tracheophyta	Angiosperms	Eudicots	Malvales	Thymelaeaceae	v1.0	GigaDB	http://gigadb.org/dataset/100702
Vitis_amurensis	Tracheophyta	Angiosperms	Eudicots	Vitales	Vitaceae	v1.0	grapeworld	http://www.grapeworld.cn/am/download/
Vitis_riparia	Tracheophyta	Angiosperms	Eudicots	Vitales	Vitaceae	v1.0	NCBI	https://www.ncbi.nlm.nih.gov/genome/?term=Vitis+riparia
Vitis_vinifera	Tracheophyta	Angiosperms	Eudicots	Vitales	Vitaceae	v2.1	Phytozome	https://genome.jgi.doe.gov/portal/pages/dynamicOrganismDownload.jsf?organism=Phytozome
Allium_cepa	Tracheophyta	Angiosperms	Monocots	Asparagales	Amaryllidaceae	v1.2	Onion Genome Sequencing	https://www.oniongenome.wur.nl/
Allium_sativum	Tracheophyta	Angiosperms	Monocots	Asparagales	Amaryllidaceae	v1.0	Figshare	https://Figshare.com/articles/dataset/garlic_genome_and_transcriptome_resources/12570947/1
Lemna_minuta	Tracheophyta	Angiosperms	Monocots	Alismatales	Araceae	v1.0	CoGe	https://genomevolution.org/coge/SearchResults.pl?s=61245&p=genome
Lemna_minor	Tracheophyta	Angiosperms	Monocots	Alismatales	Araceae	v1.0	CoGe	https://genomevolution.org/coge/SearchResults.pl?s=27408&p=genome
Spirodela_polyrhiza	Tracheophyta	Angiosperms	Monocots	Alismatales	Araceae	v2.0	Phytozome	https://genome.jgi.doe.gov/portal/pages/dynamicOrganismDownload.jsf?organism=Phytozome
Spirodela_intermedia	Tracheophyta	Angiosperms	Monocots	Alismatales	Araceae	v2.0	NCBI	https://www.ncbi.nlm.nih.gov/genome/?term=Spirodela+intermedia
Amorphophallus_konjac	Tracheophyta	Angiosperms	Monocots	Alismatales	Araceae	v1.0	Figshare	https://figshare.com/articles/online_resource/A_chromosome-level_genome_assembly_of_Amorphophallus_konjac_provides_insights_into_glucomannan_biosynthesis/15169578
Areca_catechu	Tracheophyta	Angiosperms	Monocots	Arecales	Arecaceae	v1.0	CNSA	https://ftp.cngb.org/pub/CNSA/data3/CNP0000517/CNS0101530/CNA0003279/
Calamus_simplicifolius	Tracheophyta	Angiosperms	Monocots	Arecales	Arecaceae	v1.0	GigaDB	http://gigadb.org/dataset/101052
Asparagus_officinalis	Tracheophyta	Angiosperms	Monocots	Asparagales	Asparagaceae	v1.1	Phytozome	https://genome.jgi.doe.gov/portal/pages/dynamicOrganismDownload.jsf?organism=Phytozome
Asparagus_setaceus	Tracheophyta	Angiosperms	Monocots	Asparagales	Asparagaceae	v4.0	Dryad	https://dataDryad.org/stash/dataset/doi:10.5061/Dryad.1c59zw3rm
Ananas_comosus	Tracheophyta	Angiosperms	Monocots	Poales	Bromeliaceae	v3.0	Phytozome	https://genome.jgi.doe.gov/portal/pages/dynamicOrganismDownload.jsf?organism=Phytozome
Kobresia_littledalei	Tracheophyta	Angiosperms	Monocots	Poales	Cyperaceae	v1.0	NCBI	https://www.ncbi.nlm.nih.gov/genome/?term=Kobresia+littledalei
Dioscorea_dumetorum	Tracheophyta	Angiosperms	Monocots	Dioscoreales	Dioscoreaceae	v1.0	Universität Bielefeld	https://pub.uni-bielefeld.de/record/2941469#fileDetails
Dioscorea_alata	Tracheophyta	Angiosperms	Monocots	Dioscoreales	Dioscoreaceae	v1.0	Phytozome	https://data.jgi.doe.gov/refine-download/phytozome?organism=Dalata&expanded=Phytozome-550
Ensete_ventricosum	Tracheophyta	Angiosperms	Monocots	Zingiberales	Musaceae	v1.0	NCBI	https://www.ncbi.nlm.nih.gov/genome/?term=Ensete+ventricosum
Musa_schizocarpa	Tracheophyta	Angiosperms	Monocots	Zingiberales	Musaceae	v1.0	genoscope	https://www.genoscope.cns.fr/externe/plants/chromosomes.html
Ensete_glaucum	Tracheophyta	Angiosperms	Monocots	Zingiberales	Musaceae	v1.0	Banana genome hub	https://banana-genome-hub.southgreen.fr/node/50/7720976
Musa_acuminata	Tracheophyta	Angiosperms	Monocots	Zingiberales	Musaceae	v4.0	Banana genome hub	https://banana-genome-hub.southgreen.fr/node/50/7720975
Musa_balbisiana	Tracheophyta	Angiosperms	Monocots	Zingiberales	Musaceae	v1.1	Banana genome hub	https://banana-genome-hub.southgreen.fr/node/50/7720982
Musa_itinerans	Tracheophyta	Angiosperms	Monocots	Zingiberales	Musaceae	v1.0	Banana genome hub	https://banana-genome-hub.southgreen.fr/node/50/7720974
Apostasia_shenzhenica	Tracheophyta	Angiosperms	Monocots	Asparagales	Orchidaceae	v1.0	NCBI	https://www.ncbi.nlm.nih.gov/genome/?term=Apostasia+shenzhenica
Phalaenopsis_aphrodite	Tracheophyta	Angiosperms	Monocots	Asparagales	Orchidaceae	v1.0	Phalaenopsis aphrodite Genome Resources	http://orchidstra2.abrc.sinica.edu.tw/orchidstra2/padownload.php
Cymbidium_ensifolium	Tracheophyta	Angiosperms	Monocots	Asparagales	Orchidaceae	v1.0	CNGB	https://ngdc.cncb.ac.cn/search/?dbId=gwh&q=GWHBCII00000000
Dendrobium_chrysotoxum	Tracheophyta	Angiosperms	Monocots	Asparagales	Orchidaceae	v1.0	NCBI	https://www.ncbi.nlm.nih.gov/genome/41833
Dendrobium_nobile	Tracheophyta	Angiosperms	Monocots	Asparagales	Orchidaceae	v1.0	NCBI	https://www.ncbi.nlm.nih.gov/genome/17836
Gastrodia_menghaiensis	Tracheophyta	Angiosperms	Monocots	Asparagales	Orchidaceae	v1.0	Figshare	https://figshare.com/s/f759784e78e86ba71c7c
Daemonorops_jenkinsiana	Tracheophyta	Angiosperms	Monocots	Arecales	Palmaceae	v1.0	GigaDB	http://gigadb.org/dataset/101053
Avena_eriantha	Tracheophyta	Angiosperms	Monocots	Poales	Poaceae	v1.0	CoGe	https://genomevolution.org/coge/GenomeInfo.pl?gid=53381
Avena_atlantica	Tracheophyta	Angiosperms	Monocots	Poales	Poaceae	v1.0	CoGe	https://genomevolution.org/coge/GenomeInfo.pl?gid=53337
Bonia_amplexicaulis	Tracheophyta	Angiosperms	Monocots	Poales	Poaceae	v1.0	Bamboo genome database	http://www.genobank.org/bamboo#2
Brachypodium_distachyon	Tracheophyta	Angiosperms	Monocots	Poales	Poaceae	v3.1	Phytozome	https://genome.jgi.doe.gov/portal/pages/dynamicOrganismDownload.jsf?organism=Phytozome
Brachypodium_hybridum	Tracheophyta	Angiosperms	Monocots	Poales	Poaceae	v1.1	Phytozome	https://phytozome-next.jgi.doe.gov/info/Bhybridum_v1_1
Brachypodium_stace	Tracheophyta	Angiosperms	Monocots	Poales	Poaceae	v1.1	Phytozome	https://phytozome-next.jgi.doe.gov/info/Bstacei_v1_1
Cenchrus_purpureus	Tracheophyta	Angiosperms	Monocots	Poales	Poaceae	v1.0	NGDC	https://ngdc.cncb.ac.cn/search/?dbId=gwh&q=GWHAORA00000000
Cleistogenes_songorica	Tracheophyta	Angiosperms	Monocots	Poales	Poaceae	v1.0	NGDC	https://ngdc.cncb.ac.cn/search/?dbId=gwh&q=PRJCA002752&page=1
Coix_lacrymajobi	Tracheophyta	Angiosperms	Monocots	Poales	Poaceae	v1.0	Coix lacryma-jobi Genome DB	http://phyzen.iptime.org/adlay/download.php
Dichanthelium_oligosanthes	Tracheophyta	Angiosperms	Monocots	Poales	Poaceae	v2.0	NCBI	https://www.ncbi.nlm.nih.gov/genome/?term=Dichanthelium+oligosanthes
Eragrostis_curvula	Tracheophyta	Angiosperms	Monocots	Poales	Poaceae	v1.0	NCBI	https://www.ncbi.nlm.nih.gov/genome/83361
Guadua_angustifolia	Tracheophyta	Angiosperms	Monocots	Poales	Poaceae	v1.0	Bamboo genome database	http://www.genobank.org/bamboo#2
Miscanthus_sinensis	Tracheophyta	Angiosperms	Monocots	Poales	Poaceae	v7.1	Phytozome	https://phytozome-next.jgi.doe.gov/info/Msinensis_v7_1
Oryza_brachyantha	Tracheophyta	Angiosperms	Monocots	Poales	Poaceae	v1.4	CyVerse Data Commons	https://de.cyverse.org/data/ds/iplant/home/shared/commons_repo/curated/IOMAP_Genomes_Data_2017/MAKER_genome_annotations
Oryza_rufipogon	Tracheophyta	Angiosperms	Monocots	Poales	Poaceae	v1.0	CyVerse Data Commons	https://de.cyverse.org/data/ds/iplant/home/shared/commons_repo/curated/IOMAP_Genomes_Data_2017/MAKER_genome_annotations
Oryza_sativa	Tracheophyta	Angiosperms	Monocots	Poales	Poaceae	v7.0	Phytozome	https://genome.jgi.doe.gov/portal/pages/dynamicOrganismDownload.jsf?organism=Phytozome
Panicum_hallii	Tracheophyta	Angiosperms	Monocots	Poales	Poaceae	v3.1	Phytozome	https://data.jgi.doe.gov/refine-download/phytozome?organism=Phallii&expanded=590
Panicum_virgatum	Tracheophyta	Angiosperms	Monocots	Poales	Poaceae	v5.1	Phytozome	https://genome.jgi.doe.gov/portal/pages/dynamicOrganismDownload.jsf?organism=Phytozome
Phyllostachys_edulis	Tracheophyta	Angiosperms	Monocots	Poales	Poaceae	v1.0	GigaDB	http://gigadb.org/dataset/view/id/100498
Saccharum_spontaneum	Tracheophyta	Angiosperms	Monocots	Poales	Poaceae	v1.0	The Ming Laboratory	https://www.life.illinois.edu/ming/downloads/Spontaneum_genome/
Saccharum_hybrid	Tracheophyta	Angiosperms	Monocots	Poales	Poaceae	R570	sugarcane genome hub	https://sugarcane-genome.cirad.fr/organism/R570-Sugarcane/cultivar
Secale_cereale	Tracheophyta	Angiosperms	Monocots	Poales	Poaceae	Lo7	e!DAL	https://doi.ipk-gatersleben.de/DOI/8afb3971-b5e1-4748-8f0e-1b929ba73248/98b53069-746d-4b03-8f30-5757735bf9b9/2
Setaria_italica	Tracheophyta	Angiosperms	Monocots	Poales	Poaceae	v2.2	Phytozome	https://genome.jgi.doe.gov/portal/pages/dynamicOrganismDownload.jsf?organism=Phytozome
Setaria_viridis	Tracheophyta	Angiosperms	Monocots	Poales	Poaceae	v2.1	Phytozome	https://genome.jgi.doe.gov/portal/pages/dynamicOrganismDownload.jsf?organism=Phytozome
Sorghum_bicolor	Tracheophyta	Angiosperms	Monocots	Poales	Poaceae	v3.1	Phytozome	https://genome.jgi.doe.gov/portal/pages/dynamicOrganismDownload.jsf?organism=Phytozome
Triticum_aestivum	Tracheophyta	Angiosperms	Monocots	Poales	Poaceae	v1.0	EnsemblPlants	https://plants.ensembl.org/Triticum_aestivum/Info/Index
Triticum_turgidum	Tracheophyta	Angiosperms	Monocots	Poales	Poaceae	v1.0	NCBI	https://www.ncbi.nlm.nih.gov/genome/?term=Triticum+turgidum
Triticum_urartu	Tracheophyta	Angiosperms	Monocots	Poales	Poaceae	v1.0	MBKBASE	http://www.MBKBASE.org/Tu/
Zea_mays	Tracheophyta	Angiosperms	Monocots	Poales	Poaceae	v4.0	Phytozome	https://genome.jgi.doe.gov/portal/pages/dynamicOrganismDownload.jsf?organism=Phytozome
Zoysia_japonica	Tracheophyta	Angiosperms	Monocots	Poales	Poaceae	v1.1	Zoysia Genome Database	http://zoysia.kazusa.or.jp/
Zoysia_matrella	Tracheophyta	Angiosperms	Monocots	Poales	Poaceae	v1.0	Zoysia Genome Database	http://zoysia.kazusa.or.jp/
Zoysia_pacifica	Tracheophyta	Angiosperms	Monocots	Poales	Poaceae	v1.0	Zoysia Genome Database	http://zoysia.kazusa.or.jp/
Leersia_perrieri	Tracheophyta	Angiosperms	Monocots	Poales	Poaceae	v1.0	CyVerse Data Commons	https://de.cyverse.org/data/ds/iplant/home/shared/commons_repo/curated/IOMAP_Genomes_Data_2017/MAKER_genome_annotations
Olyra_latifolia	Tracheophyta	Angiosperms	Monocots	Poales	Poaceae	v1.0	Bamboo genome database	http://www.genobank.org/bamboo
Oryza_barthii	Tracheophyta	Angiosperms	Monocots	Poales	Poaceae	v1.0	CyVerse Data Commons	https://de.cyverse.org/data/ds/iplant/home/shared/commons_repo/curated/IOMAP_Genomes_Data_2017/MAKER_genome_annotations
Oryza_glaberrima	Tracheophyta	Angiosperms	Monocots	Poales	Poaceae	v1.0	CyVerse Data Commons	https://de.cyverse.org/data/ds/iplant/home/shared/commons_repo/curated/IOMAP_Genomes_Data_2017/MAKER_genome_annotations
Oryza_glumaepatula	Tracheophyta	Angiosperms	Monocots	Poales	Poaceae	v1.5	CyVerse Data Commons	https://de.cyverse.org/data/ds/iplant/home/shared/commons_repo/curated/IOMAP_Genomes_Data_2018/MAKER_genome_annotations
Oryza_meridionalis	Tracheophyta	Angiosperms	Monocots	Poales	Poaceae	v1.3	CyVerse Data Commons	https://de.cyverse.org/data/ds/iplant/home/shared/commons_repo/curated/IOMAP_Genomes_Data_2018/MAKER_genome_annotations
Oryza_nivara	Tracheophyta	Angiosperms	Monocots	Poales	Poaceae	v1.0	CyVerse Data Commons	https://de.cyverse.org/data/ds/iplant/home/shared/commons_repo/curated/IOMAP_Genomes_Data_2017/MAKER_genome_annotations
Oryza_punctata	Tracheophyta	Angiosperms	Monocots	Poales	Poaceae	v1.0	CyVerse Data Commons	https://de.cyverse.org/data/ds/iplant/home/shared/commons_repo/curated/IOMAP_Genomes_Data_2017/MAKER_genome_annotations
Achnatherum_splendens	Tracheophyta	Angiosperms	Monocots	Poales	Poaceae	v1.0	NGDC	https://ngdc.cncb.ac.cn/search/?dbId=gwh&q=PRJCA006214&page=1
Dendrocalamus_latiflorus	Tracheophyta	Angiosperms	Monocots	Poales	Poaceae	v1.0	SelfDB	http://forestry.fafu.edu.cn/pub/Dla/
Echinochloa_colona	Tracheophyta	Angiosperms	Monocots	Poales	Poaceae	v1.0	NGDC	https://ngdc.cncb.ac.cn/search/?dbId=gwh&q=PRJCA003883&page=1
Echinochloa_crusgalli	Tracheophyta	Angiosperms	Monocots	Poales	Poaceae	v1.0	NGDC	https://ngdc.cncb.ac.cn/search/?dbId=gwh&q=PRJCA003883&page=1
Echinochloa_oryzicola	Tracheophyta	Angiosperms	Monocots	Poales	Poaceae	v1.0	NGDC	https://ngdc.cncb.ac.cn/search/?dbId=gwh&q=PRJCA003883&page=1
Eremochloa_ophiuroides	Tracheophyta	Angiosperms	Monocots	Poales	Poaceae	v1.0	Figshare	https://figshare.com/s/8256acffdb73bb050045
Phragmites_australis	Tracheophyta	Angiosperms	Monocots	Poales	Poaceae	v1.0	CoGe	https://genomevolution.org/coge/SearchResults.pl?s=59768&p=genome
Sporobolus_pyramidalis	Tracheophyta	Angiosperms	Monocots	Poales	Poaceae	v1.0	CoGe	https://genomevolution.org/coge/GenomeInfo.pl?gid=54807
Sporobolus_stapfianus	Tracheophyta	Angiosperms	Monocots	Poales	Poaceae	v1.0	CoGe	https://genomevolution.org/coge/GenomeInfo.pl?gid=54805
Pennisetum_purpureum	Tracheophyta	Angiosperms	Monocots	Poales	Poaceae	v1.0	Figshare	https://figshare.com/articles/dataset/elepant_grass_genome_fasta/15058173
Hordeum_marinum	Tracheophyta	Angiosperms	Monocots	Poales	Poaceae	v1.0	NGDC	https://ngdc.cncb.ac.cn/search/?dbId=gwh&q=PRJCA009391&page=1
Zostera_marina	Tracheophyta	Angiosperms	Monocots	Alismatales	Zosteraceae	v2.2	Phytozome	https://genome.jgi.doe.gov/portal/pages/dynamicOrganismDownload.jsf?organism=Phytozome
Zostera_muelleri	Tracheophyta	Angiosperms	Monocots	Alismatales	Zosteraceae	v1.0	applied bioinformatics group	https://appliedbioinformatics.com.au/index.php/Seagrass_Zmu_Genome
Cyanidioschyzon_merolae	Rhodophyta	Rhodophytina	Cyanidiophyceae	Cyanidiales	Cyanidiaceae	v1.0	NCBI	https://www.ncbi.nlm.nih.gov/genome/?term=Cyanidioschyzon+merolae
Cyanidiococcus_yangmingshanensis	Rhodophyta	Rhodophytina	Cyanidiophyceae	Cyanidiales	Cyanidiaceae	v1.0	NCBI	https://www.ncbi.nlm.nih.gov/genome/?term=Cyanidiococcus+yangmingshanensis
Galdieria_sulphuraria	Rhodophyta	Rhodophytina	Cyanidiophyceae	Cyanidiales	Cyanidiaceae	v1.0	NCBI	https://www.ncbi.nlm.nih.gov/genome/?term=ADNM00000000
Galdieria_phlegrea	Rhodophyta	Rhodophytina	Cyanidiophyceae	Cyanidiales	Cyanidiaceae	v1.0	Self DB	http://cyanophora.rutgers.edu/gphlegrea/
Chondrus_crispus	Rhodophyta	Rhodophytina	Florideophyceae	Gigartinales	Gigartinaceae	v2.0	Ensembl Plants	https://plants.ensembl.org/Chondrus_crispus/Info/Index
Gracilariopsis_chorda	Rhodophyta	Rhodophytina	Florideophyceae	Gracilariales	Gracilariaceae	v1.0	NCBI	https://www.ncbi.nlm.nih.gov/genome/45317?genome_assembly_id=380441
Porphyra_umbilicalis	Rhodophyta	Rhodophytina	Bangiophyceae	Bangiales	Bangiaceae	v1.5	Phytozome	https://phytozome.jgi.doe.gov/pz/portal.html#!bulk?org=Org_Pumbilicalis_er
Cyanophora_paradoxa	Glaucophyta	Glaucophyta	Glaucophyceae	Glaucocystales	Glaucocystaceae	v1.0	Self DB	http://cyanophora.rutgers.edu/cyanophora_v2018/
Prasinoderma_coloniale	Prasinodermophyta	Prasinodermophyta	Prasinodermatophyceae	Prasinodermatales	Prasinodermataceae	v1.0	CNGB	https://db.cngb.org/search/assembly/CNA0013964/
Ostreococcus_lucimarinus	Chlorophyta	Chlorophytina	Mamiellophyceae	Mamiellales	Bathycoccaceae	v2.0	Phytozome	https://genome.jgi.doe.gov/portal/pages/dynamicOrganismDownload.jsf?organism=Olucimarinus
Bathycoccus_prasinos	Chlorophyta	Chlorophytina	Mamiellophyceae	Mamiellales	Bathycoccaceae	v1.0	NCBI	https://www.ncbi.nlm.nih.gov/genome/?term=Bathycoccus+prasinos
Micromonas_pusilla	Chlorophyta	Chlorophytina	Mamiellophyceae	Mamiellales	Mamiellaceae	v3.0	Phytozome	https://genome.jgi.doe.gov/portal/pages/dynamicOrganismDownload.jsf?organism=MpusillaCCMP1545
Chloropicon_primus	Chlorophyta	Chlorophytina	Chloropicophyceae	Chloropicales	Chloropicaceae	v1.0	NCBI	https://www.ncbi.nlm.nih.gov/bioproject/PRJNA316521
Asterochloris_glomerata	Chlorophyta	Chlorophytina	Trebouxiophyceae	Trebouxiales	Botryococcaceae	v1.0	Phytozome	https://genome.jgi.doe.gov/portal/pages/accessDenied.jsf?state=%27anonDownload%27
Coccomyxa_subellipsoidea	Chlorophyta	Chlorophytina	Trebouxiophyceae	T.ordo incertae sedis	Coccomyxaceae	v2.0	Phytozome	https://genome.jgi.doe.gov/portal/pages/dynamicOrganismDownload.jsf?organism=CsubellipsoideaC169
Chlorella_variabilis	Chlorophyta	Chlorophytina	Trebouxiophyceae	Chlorellales	Chlorellaceae	v1.0	NCBI	https://www.ncbi.nlm.nih.gov/genome/?term=ADIC00000000
Micractinium_conductrix	Chlorophyta	Chlorophytina	Trebouxiophyceae	Chlorellales	Chlorellaceae	v2.0	NCBI	https://www.ncbi.nlm.nih.gov/genome/?term=Micractinium+conductrix
Auxenochlorella_protothecoides	Chlorophyta	Chlorophytina	Trebouxiophyceae	Chlorellales	Chlorellaceae	v1.0	NCBI	https://www.ncbi.nlm.nih.gov/genome/?term=Auxenochlorella+protothecoides
Ulva_mutabilis	Chlorophyta	Chlorophytina	Ulvophyceae	Ulvales	Ulvaceae	v1.0	Self DB	https://bioinformatics.psb.ugent.be/gdb/ulva/
Chlamydomonas_incerta	Chlorophyta	Chlorophytina	Chlorophyceae	Chlamydomonadales	Chlamydomonadaceae	v1.0	Phytozome	https://genome.jgi.doe.gov/portal/pages/dynamicOrganismDownload.jsf?organism=Phytozome
Chlamydomonas_schloesseri	Chlorophyta	Chlorophytina	Chlorophyceae	Chlamydomonadales	Chlamydomonadaceae	v1.0	NCBI	https://www.ncbi.nlm.nih.gov/genome/?term=Chlamydomonas+schloesseri
Chlamydomonas_reinhardtii	Chlorophyta	Chlorophytina	Chlorophyceae	Chlamydomonadales	Chlamydomonadaceae	v5.6	Phytozome	https://genome.jgi.doe.gov/portal/pages/dynamicOrganismDownload.jsf?organism=Creinhardtii
Chlamydomonas_eustigma	Chlorophyta	Chlorophytina	Chlorophyceae	Chlamydomonadales	Chlamydomonadaceae	v1.0	Phytozome	https://genome.jgi.doe.gov/portal/pages/dynamicOrganismDownload.jsf?organism=Phytozome
Edaphochlamys_debaryana	Chlorophyta	Chlorophytina	Chlorophyceae	Chlamydomonadales	Chlamydomonadaceae	v1.0	NCBI	https://www.ncbi.nlm.nih.gov/genome/?term=Edaphochlamys+debaryana
Astrephomene_gubernaculifera	Chlorophyta	Chlorophytina	Chlorophyceae	Chlamydomonadales	Goniaceae	v1.0	NCBI	https://www.ncbi.nlm.nih.gov/genome/109906
Dunaliella_salina	Chlorophyta	Chlorophytina	Chlorophyceae	Chlamydomonadales	Dunaliellaceae	v2.0	NCBI	https://www.ncbi.nlm.nih.gov/genome/?term=prjna32771
Tetrabaena_socialis	Chlorophyta	Chlorophytina	Chlorophyceae	Chlamydomonadales	Tetrabaenaceae	v1.0	NCBI	https://www.ncbi.nlm.nih.gov/genome/?term=PGGS00000000
Volvox_carteri	Chlorophyta	Chlorophytina	Chlorophyceae	Chlamydomonadales	Volvovaceae	v2.1	Phytozome	https://genome.jgi.doe.gov/portal/pages/dynamicOrganismDownload.jsf?organism=Vcarteri
Gonium_pectorale	Chlorophyta	Chlorophytina	Chlorophyceae	Chlamydomonadales	Volvovaceae	v1.0	NCBI	https://www.ncbi.nlm.nih.gov/genome/?term=Gonium+pectorale
Chromochloris_zofingiensis	Chlorophyta	Chlorophytina	Chlorophyceae	Sphaeropleales	Chromochloridaceae	v5.2	Phytozome	https://genome.jgi.doe.gov/portal/pages/dynamicOrganismDownload.jsf?organism=Czofingiensis
Monoraphidium_neglectum	Chlorophyta	Chlorophytina	Chlorophyceae	Sphaeropleales	Selenastraceae	v1.0	Phytozome	https://genome.jgi.doe.gov/portal/pages/dynamicOrganismDownload.jsf?organism=Phytozome
Chlorokybus_atmophyticus	Charophyta	Chlorokybophyta	Chlorokybophyceae	Chlorokybales	Chlorokybaceae	v1.0	CNGB	http://ftp.cngb.org/pub/CNSA/data1/CNP0000228/CNS0021447/CNA0002353/
Mesostigma_viride	Charophyta	Mesostigmatophyta	Mesostigmatophyceae	Mesostigmatales	Mesostigmataceae	v1.0	CNGB	http://ftp.cngb.org/pub/CNSA/data1/CNP0000228/CNS0021438/CNA0002352/
Klebsormidium_nitens	Charophyta	Klebsormidiophyta	Klebsormidiophyceae	Klebsormidiales	Klebsormidiaceae	v1.1	Self DB	http://www.plantmorphogenesis.bio.titech.ac.jp/~algae_genome_project/klebsormidium/kf_download.htm
Chara_braunii	Charophyta	Charophyta	Charophyceae	Charales	Characeae	v1.0	Ensembl Plants	ftp://ftp.ensemblgenomes.org/pub/plants/release-48/fasta/chara_braunii/
Mesotaenium_endlicherianum	Charophyta	Zygnematophyta	Zygnematophyceae	Zygnematales	Mesotaeniaceae	v1.0	figshare	https://figshare.com/articles/Genomes_of_subaerial_Zygnematophyceae_provide_insights_into_land_plant_evolution/9911876/1
Penium_margaritaceum	Charophyta	Zygnematophyta	Zygnematophyceae	Desmidiales	Peniaceae	v1.0	Penium Genome Database	ftp://bioinfo.bti.cornell.edu/pub/Penium
Spirogloea_muscicola	Charophyta	Zygnematophyta	Zygnematophyceae	Spirogloeales	Spirogloeaceae	v1.0	figshare	https://figshare.com/articles/Genomes_of_subaerial_Zygnematophyceae_provide_insights_into_land_plant_evolution/9911876/1
Marchantia_polymorpha	Bryophyta	Marchantiophyta	Marchantiopsida	Marchantiales	Marchantiaceae	v3.1	Phytozome	https://genome.jgi.doe.gov/portal/pages/dynamicOrganismDownload.jsf?organism=Mpolymorpha
Physcomitrella_patens	Bryophyta	Bryophyta	Bryopsida	Funariales	Funariaceae	v3.0	Phytozome	https://genome.jgi.doe.gov/portal/pages/dynamicOrganismDownload.jsf?organism=Ppatens
Fontinalis_antipyretica	Bryophyta	Bryophyta	Bryopsida	Hypnales	Fontinalaceae	v1.1	GigaDB	http://gigadb.org/dataset/100748
Entodon_seductrix	Bryophyta	Bryophyta	Bryopsida	Hypnales	Entodontaceae	v1.0	figshare	https://figshare.com/articles/dataset/Entodon_and_Hypnum_genome_project/17097077
Hypnum_curvifolium	Bryophyta	Bryophyta	Bryopsida	Hypnales	Pylaisiaceae	v1.0	figshare	https://figshare.com/articles/dataset/Entodon_and_Hypnum_genome_project/17097077
Anthoceros_angustus	Bryophyta	Anthocerotophyta	Anthocerotopsida	Anthocerotales	Anthocerotaceae	v2.0	DRYAD	https://datadryad.org/stash/dataset/doi:10.5061/dryad.msbcc2ftv
Anthoceros_agrestis	Bryophyta	Anthocerotophyta	Anthocerotopsida	Anthocerotales	Anthocerotaceae	v1.0	UZH	https://www.hornworts.uzh.ch/en/download.html
Anthoceros_punctatus	Bryophyta	Anthocerotophyta	Anthocerotopsida	Anthocerotales	Anthocerotaceae	v1.0	UZH	https://www.hornworts.uzh.ch/en/download.html
Selaginella_moellendorffii	Tracheophyta	Lycopodiophyta	Lycopodiopsida	Selaginellales	Selaginellaceae	v1.0	Phytozome	https://genome.jgi.doe.gov/portal/pages/dynamicOrganismDownload.jsf?organism=Smoellendorffii
Isoetes_taiwanensis	Tracheophyta	Lycopodiophyta	Lycopodiopsida	Isoetales	Isoetaceae	v1.0	CoGe	https://genomevolution.org/coge/GenomeInfo.pl?gid=61511
Azolla_filiculoides	Tracheophyta	Polypodiophyta	Polypodiopsida	Salviniales	Salviniaceae	v1.0	fernbase	ftp://ftp.fernbase.org/Azolla_filiculoides/Azolla_asm_v1.0/
Salvinia_cucullata	Tracheophyta	Polypodiophyta	Polypodiopsida	Salviniales	Salviniaceae	v1.1	fernbase	ftp://ftp.fernbase.org/
Alsophila_spinulosa	Tracheophyta	Polypodiophyta	Polypodiopsida	Cyatheales	Cyatheaceae	v1.0	Figshare	https://figshare.com/articles/dataset/A_spinulosa_genome_rar/19075346
Sequoiadendron_giganteum	Tracheophyta	Pinophyta	Pinopsida	Cupressales	Cupressaceae	v2.0	treegenesdb	https://treegenesdb.org/FTP/Genomes/Segi/v2.0/
Abies_alba	Tracheophyta	Pinophyta	Pinopsida	Pinales	Pinaceae	v1.1	TreeGenes Database	https://treegenesdb.org/FTP/Genomes/Abal/
Picea_abies	Tracheophyta	Pinophyta	Pinopsida	Pinales	Pinaceae	v1.0	Plantgenie	https://plantgenie.org/FTP?dir=Data%2FConGenIE
Pinus_taeda	Tracheophyta	Pinophyta	Pinopsida	Pinales	Pinaceae	v2.0	Plantgenie	https://plantgenie.org/FTP?dir=Data%2FConGenIE
Ginkgo_biloba	Tracheophyta	Ginkgophyta	Ginkgopsida	Ginkgoales	Ginkgoaceae	v1.0	GigaDB	http://gigadb.org/dataset/100613
Gnetum_montanum	Tracheophyta	Gnetophyta	Gnetopsida	Gnetales	Gnetaceae	v2.0	DRYAD	https://datadryad.org/stash/dataset/doi:10.5061/dryad.0vm37
Welwitschia_mirabilis	Tracheophyta	Gnetophyta	Gnetopsida	Welwitschiales	Welwitschiaceae	v1.0	CNSA	https://ftp.cngb.org/pub/CNSA/data3/CNP0001943/CNS0386377/CNA0022760/
Cycas_panzhihuaensis	Tracheophyta	Gymnospermae	Cycadopsida	Cycadales	Cycadaceae	v1.0	CNGB	https://db.cngb.org/codeplot/datasets/public_dataset?id=PwRftGHfPs5qG3gE

## Sheet: Table S2
Table S2. The number of 406 species in different taxa used in this study.
Taxa	Species	ARF	Aux/IAA
basal Angiosperms	Amborella_trichopoda	21	21
basal Angiosperms	Euryale_ferox	47	59
basal Angiosperms	Nymphaea_colorata	16	24
Magnoliids	Magnolia_biondii	23	24
Magnoliids	Cinnamomum_kanehirae	23	21
Magnoliids	Aristolochia_contorta	13	14
Magnoliids	Aristolochia_fimbriata	13	13
Magnoliids	Chloranthus_spicatus	15	14
Eudicots	Strobilanthes_cusia	30	28
Eudicots	Acer_catalpifolium	24	24
Eudicots	Acer_pseudosieboldianum	28	30
Eudicots	Actinidia_chinensis	43	50
Eudicots	Mesembryanthemum_crystallinum	13	16
Eudicots	Bretschneidera_sinensis	32	38
Eudicots	Amaranthus_hypochondriacus	9	8
Eudicots	Beta_patula	15	17
Eudicots	Beta_vulgaris	12	16
Eudicots	Chenopodium_pallidicaule	13	17
Eudicots	Chenopodium_quinoa	30	36
Eudicots	Spinacia_oleracea	15	23
Eudicots	Amaranthus_cruentus	27	26
Eudicots	Atriplex_hortensis	14	25
Eudicots	Haloxylon_ammodendron	15	18
Eudicots	Sclerocarya_birrea	16	19
Eudicots	Apium_graveolens	28	37
Eudicots	Coriandrum_sativum	34	44
Eudicots	Daucus_carota	27	33
Eudicots	Catharanthus_roseus	15	19
Eudicots	Ilex_polyneura	25	32
Eudicots	Panax_ginseng	57	55
Eudicots	Aralia_elata	30	27
Eudicots	Carthamus_tinctorius	25	28
Eudicots	Chrysanthemum_nankingense	30	43
Eudicots	Helianthus_annuus	96	49
Eudicots	Lactuca_sativa	24	30
Eudicots	Arctium_lappa	28	36
Eudicots	Taraxacum_koksaghyz	25	33
Eudicots	Taraxacum_mongolicum	52	32
Eudicots	Begonia_fuchsioides	45	65
Eudicots	Begonia_darthvaderiana	18	32
Eudicots	Begonia_loranthoides	24	31
Eudicots	Begonia_masoniana	22	32
Eudicots	Begonia_peltatifolia	19	33
Eudicots	Corylus_avellana	4	21
Eudicots	Carpinus_fangiana	20	24
Eudicots	Carpinus_viminea	21	29
Eudicots	Ostrya_rehderiana	18	22
Eudicots	Aethionema_arabicum	16	28
Eudicots	Boechera_retrofracta	21	34
Eudicots	Boechera_stricta	19	31
Eudicots	Isatis_indigotica	19	32
Eudicots	Leavenworthia_alabamica	29	41
Eudicots	Lepidium_meyenii	60	100
Eudicots	Microthlaspi_erraticum	22	35
Eudicots	Schrenkiella_parvula	31	34
Eudicots	Sisymbrium_irio	20	32
Eudicots	Arabidopsis_halleri	21	33
Eudicots	Arabidopsis_lyrata	21	37
Eudicots	Arabis_alpina	18	32
Eudicots	Barbarea_vulgaris	17	29
Eudicots	Brassica_carinata	73	104
Eudicots	Brassica_juncea	76	114
Eudicots	Brassica_napus	71	115
Eudicots	Brassica_nigra	40	59
Eudicots	Brassica_oleracea	37	59
Eudicots	Brassica_rapa	33	54
Eudicots	Capsella_grandiflora	16	29
Eudicots	Capsella_rubella	19	30
Eudicots	Cardamine_hirsuta	16	29
Eudicots	Eutrema_salsugineum	18	28
Eudicots	Raphanus_sativus	30	49
Eudicots	Sinapis_alba	52	57
Eudicots	Thlaspi_arvense	40	33
Eudicots	Cardamine_enshiensis	32	54
Eudicots	Arabidopsis_thaliana	22	29
Eudicots	Buxus_sinica	22	23
Eudicots	Carnegiea_gigantea	15	23
Eudicots	Hylocereus_undatus	18	30
Eudicots	Callicarpa_americana	28	28
Eudicots	Camelina_sativa	55	96
Eudicots	Platycodon_grandiflorus	25	21
Eudicots	Humulus_lupulus	31	30
Eudicots	Lonicera_japonica	30	26
Eudicots	Carica_papaya	15	21
Eudicots	Chloranthus_sessilifolius	22	30
Eudicots	Kingdonia_uniflora	17	28
Eudicots	Clethra_arborea	21	25
Eudicots	Cuscuta_campestris	28	33
Eudicots	Kalanchoe_fedtschenkoi	26	25
Eudicots	Rhodiola_crenulata	25	27
Eudicots	Benincasa_hispida	14	30
Eudicots	Citrullus_lanatus	17	29
Eudicots	Cucumis_hystrix	17	28
Eudicots	Cucumis_melo	17	29
Eudicots	Cucumis_sativus	17	28
Eudicots	Cucurbita_argyrosperma	18	62
Eudicots	Cucurbita_maxima	33	56
Eudicots	Cucurbita_moschata	32	50
Eudicots	Cucurbita_pepo	33	25
Eudicots	Lagenaria_siceraria	17	31
Eudicots	Luffa_cylindrica	17	30
Eudicots	Momordica_charantia	15	26
Eudicots	Sechium_edule	25	41
Eudicots	Trichosanthes_anguina	17	28
Eudicots	Siraitia_grosvenorii	18	33
Eudicots	Datisca_glomerata	18	23
Eudicots	Aldrovanda_vesiculosa	35	34
Eudicots	Dionaea_muscipula	19	22
Eudicots	Drosera_spatulata	21	18
Eudicots	Diospyros_lotus	32	45
Eudicots	Hippophae_rhamnoides	38	37
Eudicots	Rhododendron_delavayi	16	23
Eudicots	Rhododendron_henanense	17	24
Eudicots	Rhododendron_ovatum	29	28
Eudicots	Rhododendron_simsii	20	24
Eudicots	Rhododendron_williamsianum	18	25
Eudicots	Manihot_esculenta	28	38
Eudicots	Ricinus_communis	18	21
Eudicots	Euphorbia_lathyris	18	23
Eudicots	Speranskia_yunnanensis	16	22
Eudicots	Arachis_hypogaea	71	65
Eudicots	Cicer_arietinum	27	22
Eudicots	Faidherbia_albida	26	34
Eudicots	Glycine_max	56	61
Eudicots	Glycine_soja	57	59
Eudicots	Lablab_purpureus	18	21
Eudicots	Lupinus_angustifolius	92	79
Eudicots	Lupinus_albus	41	43
Eudicots	Medicago_polymorpha	34	25
Eudicots	Medicago_truncatula	42	26
Eudicots	Phaseolus_vulgaris	31	34
Eudicots	Senna_tora	25	30
Eudicots	Spatholobus_suberectus	30	34
Eudicots	Vigna_subterranea	27	37
Eudicots	Vigna_unguiculata	28	29
Eudicots	Dalbergia_odorifera	30	37
Eudicots	Pisum_sativum	40	27
Eudicots	Quercus_robur	14	26
Eudicots	Castanopsis_tibetana	19	29
Eudicots	Quercus_mongolica	24	23
Eudicots	Quercus_acutissima	18	29
Eudicots	Boea_hygrometrica	21	20
Eudicots	Carya_illinoinensis	31	40
Eudicots	Juglans_sigillata	31	38
Eudicots	Cyclocarya_paliurus	35	36
Eudicots	Pogostemon_cablin	81	86
Eudicots	Perilla_frutescens	31	34
Eudicots	Salvia_hispanica	33	32
Eudicots	Genlisea_aurea	19	11
Eudicots	Corchorus_olitorius	17	24
Eudicots	Gossypium_barbadense	71	94
Eudicots	Gossypium_raimondii	36	44
Eudicots	Corchorus_capsularis	17	24
Eudicots	Gossypium_hirsutum	71	92
Eudicots	Gossypium_darwinii	71	96
Eudicots	Theobroma_cacao	19	22
Eudicots	Gossypium_rotundifolium	35	48
Eudicots	Artocarpus_altilis	28	41
Eudicots	Moringa_oleifera	13	20
Eudicots	Morella_rubra	17	18
Eudicots	Eucalyptus_grandis	17	26
Eudicots	Melaleuca_alternifolia	18	27
Eudicots	Camptotheca_acuminata	32	38
Eudicots	Malania_oleifera	14	59
Eudicots	Fraxinus_excelsior	54	45
Eudicots	Olea_europaea	41	43
Eudicots	Fraxinus_pennsylvanica	47	40
Eudicots	Jasminum_sambac	21	22
Eudicots	Averrhoa_carambola	15	24
Eudicots	Paeonia_suffruticosa	16	18
Eudicots	Mimulus_guttatus	23	23
Eudicots	Mimulus_luteus	42	45
Eudicots	Antirrhinum_majus	32	25
Eudicots	Gilia_yorkii	48	30
Eudicots	Fagopyrum_esculentum	36	57
Eudicots	Fagopyrum_tataricum	25	32
Eudicots	Polygonum_cuspidatum	25	31
Eudicots	Aegiceras_corniculatum	24	28
Eudicots	Primula_veris	17	22
Eudicots	Telopea_speciosissima	41	32
Eudicots	Aquilegia_coerulea	13	14
Eudicots	Kandelia_obovata	27	30
Eudicots	Bruguiera_sexangula	31	35
Eudicots	Roridula_gorgonias	21	25
Eudicots	Eriobotrya_japonica	34	43
Eudicots	Prunus_armeniaca	18	23
Eudicots	Prunus_mandshurica	15	24
Eudicots	Prunus_sibirica	18	24
Eudicots	Rubus_chingii	18	27
Eudicots	Rubus_occidentalis	17	22
Eudicots	Cerasus_kanzakura	33	52
Eudicots	Fragaria_daltoniana	19	22
Eudicots	Fragaria_iinumae	18	19
Eudicots	Fragaria_mandshurica	16	24
Eudicots	Fragaria_nilgerrensis	16	25
Eudicots	Fragaria_nubicola	18	20
Eudicots	Fragaria_pentaphylla	17	25
Eudicots	Fragaria_viridis	17	22
Eudicots	Gillenia_trifoliata	17	24
Eudicots	Malus_baccata	31	43
Eudicots	Potentilla_anserina	40	56
Eudicots	Prunus_avium	16	26
Eudicots	Prunus_domestica	83	113
Eudicots	Prunus_dulcis	22	31
Eudicots	Prunus_mume	18	22
Eudicots	Prunus_salicina	19	26
Eudicots	Prunus_yedoensis	26	33
Eudicots	Pyrus_betulifolia	36	50
Eudicots	Pyrus_pyrifolia	38	44
Eudicots	Rosa_chinensis	18	23
Eudicots	Rosa_wichuraiana	20	22
Eudicots	Sorbus_pohuashanensis	34	38
Eudicots	Malus_sylvestris	36	43
Eudicots	Malus_sieversii	33	40
Eudicots	Malus_domestica	32	39
Eudicots	Fragaria_ananassa	71	79
Eudicots	Fragaria_vesca	18	22
Eudicots	Potentilla_micrantha	18	22
Eudicots	Prunus_persica	18	24
Eudicots	Pyrus_communis	29	37
Eudicots	Rosa_rugosa	17	25
Eudicots	Rosa_multiflora	23	31
Eudicots	Coffea_canephora	17	17
Eudicots	Neolamarckia_cadamba	28	34
Eudicots	Citrus_grandis	17	22
Eudicots	Citrus_sinensis	17	24
Eudicots	Populus_glandulosa	66	68
Eudicots	Populus_pruinosa	34	34
Eudicots	Populus_trichocarpa	35	36
Eudicots	Salix_brachista	30	32
Eudicots	Salix_suchowensis	34	38
Eudicots	Xanthoceras_sorbifolium	8	13
Eudicots	Litchi_chinensis	24	29
Eudicots	Nephelium_lappaceum	23	26
Eudicots	Sapindus_mukorossi	16	23
Eudicots	Synsepalum_dulcificum	24	29
Eudicots	Vitellaria_paradoxa	28	25
Eudicots	Simmondsia_chinensis	16	20
Eudicots	Capsicum_baccatum	22	27
Eudicots	Capsicum_chinense	20	26
Eudicots	Petunia_axillaris	24	31
Eudicots	Petunia_inflata	25	37
Eudicots	Solanum_aethiopicum	17	25
Eudicots	Solanum_chacoense	25	27
Eudicots	Solanum_chilense	18	23
Eudicots	Solanum_pimpinellifolium	20	26
Eudicots	Physalis_pubescens	20	22
Eudicots	Solanum_muricatum	23	27
Eudicots	Solanum_lycopersicoides	25	26
Eudicots	Solanum_lycopersicum	20	25
Eudicots	Solanum_tuberosum	38	33
Eudicots	Capsicum_annuum	21	27
Eudicots	Solanum_pennellii	22	26
Eudicots	Solanum_melongena	23	25
Eudicots	Coffea_humblotiana	15	20
Eudicots	Nicotiana_benthamiana	42	44
Eudicots	Nicotiana_attenuata	24	27
Eudicots	Nicotiana_tabacum	44	56
Eudicots	Nicotiana_tomentosiformis	66	40
Eudicots	Solanum_habrochaites	15	26
Eudicots	Tetracentron_sinense	36	35
Eudicots	Camellia_oleifera	21	22
Eudicots	Aquilaria_sinensis	21	23
Eudicots	Vitis_amurensis	24	27
Eudicots	Vitis_riparia	28	27
Eudicots	Vitis_vinifera	19	23
Monocots	Allium_cepa	33	19
Monocots	Allium_sativum	27	32
Monocots	Lemna_minuta	10	12
Monocots	Lemna_minor	21	14
Monocots	Spirodela_polyrhiza	15	18
Monocots	Spirodela_intermedia	17	20
Monocots	Amorphophallus_konjac	37	36
Monocots	Areca_catechu	28	45
Monocots	Calamus_simplicifolius	39	43
Monocots	Asparagus_officinalis	19	23
Monocots	Asparagus_setaceus	20	26
Monocots	Ananas_comosus	20	21
Monocots	Kobresia_littledalei	14	25
Monocots	Dioscorea_dumetorum	29	34
Monocots	Dioscorea_alata	21	25
Monocots	Ensete_ventricosum	24	51
Monocots	Musa_schizocarpa	42	48
Monocots	Ensete_glaucum	48	44
Monocots	Musa_acuminata	50	50
Monocots	Musa_balbisiana	31	49
Monocots	Musa_itinerans	41	41
Monocots	Apostasia_shenzhenica	18	12
Monocots	Phalaenopsis_aphrodite	16	17
Monocots	Cymbidium_ensifolium	17	22
Monocots	Dendrobium_chrysotoxum	12	25
Monocots	Dendrobium_nobile	22	16
Monocots	Gastrodia_menghaiensis	13	12
Monocots	Daemonorops_jenkinsiana	31	46
Monocots	Avena_eriantha	25	33
Monocots	Avena_atlantica	24	31
Monocots	Bonia_amplexicaulis	60	76
Monocots	Brachypodium_distachyon	25	27
Monocots	Brachypodium_hybridum	50	54
Monocots	Brachypodium_stace	25	27
Monocots	Cenchrus_purpureus	52	72
Monocots	Cleistogenes_songorica	49	61
Monocots	Coix_lacrymajobi	26	29
Monocots	Dichanthelium_oligosanthes	23	28
Monocots	Eragrostis_curvula	30	39
Monocots	Guadua_angustifolia	44	46
Monocots	Miscanthus_sinensis	47	64
Monocots	Oryza_brachyantha	25	31
Monocots	Oryza_rufipogon	25	30
Monocots	Oryza_sativa	25	32
Monocots	Panicum_hallii	25	28
Monocots	Panicum_virgatum	46	57
Monocots	Phyllostachys_edulis	55	66
Monocots	Saccharum_spontaneum	80	88
Monocots	Saccharum_hybrid	18	17
Monocots	Secale_cereale	22	33
Monocots	Setaria_italica	24	29
Monocots	Setaria_viridis	24	32
Monocots	Sorghum_bicolor	27	28
Monocots	Triticum_aestivum	69	88
Monocots	Triticum_turgidum	42	58
Monocots	Triticum_urartu	21	25
Monocots	Zea_mays	40	53
Monocots	Zoysia_japonica	23	45
Monocots	Zoysia_matrella	39	83
Monocots	Zoysia_pacifica	26	54
Monocots	Leersia_perrieri	24	26
Monocots	Olyra_latifolia	24	31
Monocots	Oryza_barthii	23	32
Monocots	Oryza_glaberrima	22	29
Monocots	Oryza_glumaepatula	25	31
Monocots	Oryza_meridionalis	24	21
Monocots	Oryza_nivara	25	30
Monocots	Oryza_punctata	26	33
Monocots	Achnatherum_splendens	41	47
Monocots	Dendrocalamus_latiflorus	129	200
Monocots	Echinochloa_colona	79	83
Monocots	Echinochloa_crusgalli	80	89
Monocots	Echinochloa_oryzicola	51	59
Monocots	Eremochloa_ophiuroides	25	44
Monocots	Phragmites_australis	61	81
Monocots	Sporobolus_pyramidalis	61	79
Monocots	Sporobolus_stapfianus	52	77
Monocots	Pennisetum_purpureum	47	66
Monocots	Hordeum_marinum	24	32
Monocots	Zostera_marina	14	15
Monocots	Zostera_muelleri	24	29
Rhodophyta	Cyanidioschyzon_merolae	0	0
Rhodophyta	Cyanidiococcus_yangmingshanensis	0	0
Rhodophyta	Galdieria_sulphuraria	0	0
Rhodophyta	Galdieria_phlegrea	0	0
Rhodophyta	Chondrus_crispus	0	0
Rhodophyta	Gracilariopsis_chorda	0	0
Rhodophyta	Porphyra_umbilicalis	0	0
Glaucophyta	Cyanophora_paradoxa	0	0
Prasinodermophyta	Prasinoderma_coloniale	0	0
Chlorophyta	Ostreococcus_lucimarinus	0	0
Chlorophyta	Bathycoccus_prasinos	0	0
Chlorophyta	Micromonas_pusilla	0	0
Chlorophyta	Chloropicon_primus	0	0
Chlorophyta	Asterochloris_glomerata	0	0
Chlorophyta	Coccomyxa_subellipsoidea	0	0
Chlorophyta	Chlorella_variabilis	0	0
Chlorophyta	Micractinium_conductrix	0	0
Chlorophyta	Auxenochlorella_protothecoides	0	0
Chlorophyta	Ulva_mutabilis	0	0
Chlorophyta	Chlamydomonas_incerta	0	0
Chlorophyta	Chlamydomonas_schloesseri	0	0
Chlorophyta	Chlamydomonas_reinhardtii	0	0
Chlorophyta	Chlamydomonas_eustigma	0	0
Chlorophyta	Edaphochlamys_debaryana	0	0
Chlorophyta	Astrephomene_gubernaculifera	0	0
Chlorophyta	Dunaliella_salina	0	0
Chlorophyta	Tetrabaena_socialis	0	0
Chlorophyta	Volvox_carteri	0	0
Chlorophyta	Gonium_pectorale	0	0
Chlorophyta	Chromochloris_zofingiensis	0	0
Chlorophyta	Monoraphidium_neglectum	0	0
Charophyta	Chlorokybus_atmophyticus	1	0
Charophyta	Mesostigma_viride	0	0
Charophyta	Klebsormidium_nitens	0	0
Charophyta	Chara_braunii	1	2
Charophyta	Mesotaenium_endlicherianum	1	0
Charophyta	Penium_margaritaceum	0	2
Charophyta	Spirogloea_muscicola	3	0
Bryophyta	Marchantia_polymorpha	4	3
Bryophyta	Physcomitrella_patens	15	4
Bryophyta	Fontinalis_antipyretica	5	2
Bryophyta	Entodon_seductrix	7	2
Bryophyta	Hypnum_curvifolium	5	2
Bryophyta	Anthoceros_angustus	4	2
Bryophyta	Anthoceros_agrestis	3	1
Bryophyta	Anthoceros_punctatus	4	2
Pteridophytes	Selaginella_moellendorffii	7	10
Pteridophytes	Isoetes_taiwanensis	7	10
Pteridophytes	Azolla_filiculoides	18	9
Pteridophytes	Salvinia_cucullata	13	9
Pteridophytes	Alsophila_spinulosa	21	19
Gymnosperms	Sequoiadendron_giganteum	16	18
Gymnosperms	Abies_alba	10	35
Gymnosperms	Picea_abies	17	33
Gymnosperms	Pinus_taeda	5	13
Gymnosperms	Ginkgo_biloba	14	13
Gymnosperms	Gnetum_montanum	12	6
Gymnosperms	Welwitschia_mirabilis	13	14
Gymnosperms	Cycas_panzhihuaensis	18	11

## Sheet: Table S3
Table S3. The statistics and significance analysis of the number of ARF and Aux/IAA singleton duplication genes in 396 species with P-value<0.05.
Taxa	Species	Whole genome			ARF				Aux/IAA
		Singleton gene	Total genes	Percent(%)	Singleton gene	Total genes	Percent(%)	P-value	Singleton gene	Total genes	Percent(%)	P-value
Algae	Cyanidioschyzon_merolae	3590	4803	74.745	0	0	NA	NA	0	0	NA	NA
	Cyanidiococcus_yangmingshanensis	4050	5189	78.0497	0	0	NA	NA	0	0	NA	NA
	Galdieria_sulphuraria	4076	6622	61.5524	0	0	NA	NA	0	0	NA	NA
	Chondrus_crispus	6319	9807	64.4336	0	0	NA	NA	0	0	NA	NA
	Gracilariopsis_chorda	5718	10806	52.915	0	0	NA	NA	0	0	NA	NA
	Porphyra_umbilicalis	7953	13125	60.5943	0	0	NA	NA	0	0	NA	NA
	Cyanophora_paradoxa	9668	24922	38.793	0	0	NA	NA	0	0	NA	NA
	Prasinoderma_coloniale	4788	7139	67.0682	0	0	NA	NA	0	0	NA	NA
	Ostreococcus_lucimarinus	5241	7796	67.2268	0	0	NA	NA	0	0	NA	NA
	Bathycoccus_prasinos	5808	7895	73.5655	0	0	NA	NA	0	0	NA	NA
	Micromonas_pusilla	7611	10660	71.3977	0	0	NA	NA	0	0	NA	NA
	Chloropicon_primus	5799	8639	67.1258	0	0	NA	NA	0	0	NA	NA
	Coccomyxa_subellipsoidea	5898	9629	61.2525	0	0	NA	NA	0	0	NA	NA
	Chlorella_variabilis	5783	9780	59.1309	0	0	NA	NA	0	0	NA	NA
	Micractinium_conductrix	4744	9217	51.4701	0	0	NA	NA	0	0	NA	NA
	Auxenochlorella_protothecoides	5124	7014	73.0539	0	0	NA	NA	0	0	NA	NA
	Ulva_mutabilis	8356	12924	64.6549	0	0	NA	NA	0	0	NA	NA
	Chlamydomonas_incerta	8231	16957	48.5404	0	0	NA	NA	0	0	NA	NA
	Chlamydomonas_schloesseri	8029	16268	49.3546	0	0	NA	NA	0	0	NA	NA
	Chlamydomonas_reinhardtii	9267	17741	52.2349	0	0	NA	NA	0	0	NA	NA
	Chlamydomonas_eustigma	7249	13981	51.8489	0	0	NA	NA	0	0	NA	NA
	Edaphochlamys_debaryana	8085	20450	39.5355	0	0	NA	NA	0	0	NA	NA
	Astrephomene_gubernaculifera	7433	11272	65.9422	0	0	NA	NA	0	0	NA	NA
	Dunaliella_salina	12115	16697	72.5579	0	0	NA	NA	0	0	NA	NA
	Tetrabaena_socialis	7612	14296	53.2457	0	0	NA	NA	0	0	NA	NA
	Volvox_carteri	9079	14247	63.7257	0	0	NA	NA	0	0	NA	NA
	Gonium_pectorale	8574	16290	52.6335	0	0	NA	NA	0	0	NA	NA
	Chromochloris_zofingiensis	9110	15369	59.2752	0	0	NA	NA	0	0	NA	NA
	Monoraphidium_neglectum	10602	16755	63.2766	0	0	NA	NA	0	0	NA	NA
	Chlorokybus_atmophyticus	5878	9300	63.2043	1	1	100	0.445477	0	0	NA	NA
	Mesostigma_viride	6034	9300	64.8817	0	0	NA	NA	0	0	NA	NA
	Klebsormidium_nitens	8347	17207	48.5093	0	0	NA	NA	0	0	NA	NA
	Chara_braunii	7222	35664	20.2501	1	1	100	0.047212	0	2	0	0.476078
	Mesotaenium_endlicherianum	6581	11080	59.3953	1	1	100	0.408352	0	0	NA	NA
	Penium_margaritaceum	8237	52333	15.7396	0	0	NA	NA	0	2	0	0.541053
	Spirogloea_muscicola	1129	27137	4.16037	0	3	0	0.718195	0	0	NA	NA
Bryophytes	Marchantia_polymorpha	10339	19287	53.6061	0	4	0	0.031588	0	3	0	0.062653
	Physcomitrella_patens	8774	26610	32.9726	0	15	0	0.006607	0	4	0	0.160707
	Fontinalis_antipyretica	6004	16538	36.3043	0	5	0	0.091412	1	2	50	0.687132
	Entodon_seductrix	13209	25801	51.1957	0	7	0	0.00674	0	2	0	0.147509
	Hypnum_curvifolium	16150	29077	55.5422	0	5	0	0.012453	1	2	50	0.874675
	Anthoceros_angustus	6019	14629	41.1443	0	4	0	0.094515	2	2	100	0.090786
	Anthoceros_agrestis	9293	24668	37.6723	0	3	0	0.178133	1	1	100	0.198367
	Anthoceros_punctatus	8636	25431	33.9586	0	4	0	0.151544	2	2	100	0.048605
Pteridophytes	Selaginella_moellendorffii	5072	22272	22.773	0	7	0	0.150814	0	10	0	0.08596
	Isoetes_taiwanensis	4597	41199	11.158	0	7	0	0.348437	0	10	0	0.262428
	Azolla_filiculoides	7816	33800	23.1243	0	18	0	0.019981	2	9	22.2222	0.948831
	Salvinia_cucullata	6833	19914	34.3125	0	13	0	0.009175	0	9	0	0.03016
	Alsophila_spinulosa	5362	67446	7.95006	0	21	0	0.17807	1	19	5.26316	0.665086
Gymnosperms	Sequoiadendron_giganteum	6218	40849	15.2219	0	16	0	0.090099	1	18	5.55556	0.253661
	Abies_alba	21020	97750	21.5038	0	10	0	0.097902	0	35	0	0.001959
	Picea_abies	15894	66632	23.8534	0	17	0	0.021022	0	33	0	0.001305
	Pinus_taeda	3102	47602	6.51653	0	5	0	0.554943	1	13	7.69231	0.863648
	Ginkgo_biloba	13381	41309	32.3925	0	14	0	0.009605	0	13	0	0.012577
	Gnetum_montanum	6075	27459	22.1239	0	12	0	0.064855	1	6	16.6667	0.747442
	Welwitschia_mirabilis	5270	26990	19.5258	0	13	0	0.075747	0	14	0	0.065337
	Cycas_panzhihuaensis	6796	32008	21.2322	0	18	0	0.027626	0	11	0	0.085094
Basal angiosperms	Amborella_trichopoda	9115	41265	22.0889	0	21	0	0.014693	2	21	9.52381	0.165201
	Euryale_ferox	4754	40049	11.8705	0	47	0	0.011874	1	59	1.69492	0.01569
	Nymphaea_colorata	5751	24059	23.9037	0	16	0	0.024985	2	24	8.33333	0.073774
Magnoliids	Magnolia_biondii	5716	41181	13.8802	0	23	0	0.054196	0	24	0	0.049221
	Cinnamomum_kanehirae	4367	27899	15.6529	0	23	0	0.038845	1	21	4.7619	0.169651
	Aristolochia_contorta	5082	18315	27.7477	0	13	0	0.025477	1	14	7.14286	0.085162
	Aristolochia_fimbriata	7151	21751	32.8766	0	13	0	0.011636	1	13	7.69231	0.053285
	Chloranthus_spicatus	3965	16024	24.7441	0	15	0	0.026387	1	14	7.14286	0.127055
Monocots	Allium_cepa	7018	85077	8.249	1	33	3.0303	0.275878	0	19	0	0.191221
	Allium_sativum	7242	57561	12.5814	0	27	0	0.048701	1	32	3.125	0.106778
	Lemna_minor	4965	22382	22.183	0	21	0	0.01443	0	14	0	0.045765
	Spirodela_polyrhiza	6383	19592	32.5796	0	15	0	0.007107	0	18	0	0.003192
	Spirodela_intermedia	7285	21894	33.274	0	17	0	0.003603	1	20	5	0.007301
	Amorphophallus_konjac	5019	44332	11.3214	0	37	0	0.029758	0	36	0	0.032055
	Areca_catechu	5435	31569	17.2163	0	28	0	0.015827	2	45	4.44444	0.023283
	Calamus_simplicifolius	3945	51235	7.69981	0	39	0	0.071283	1	43	2.32558	0.186257
	Asparagus_officinalis	7377	27395	26.9283	0	19	0	0.008151	1	23	4.34783	0.014655
	Asparagus_setaceus	5836	28410	20.5421	0	20	0	0.022985	1	26	3.84615	0.035133
	Ananas_comosus	6356	27024	23.5198	0	20	0	0.013147	2	21	9.52381	0.130559
	Kobresia_littledalei	4990	22441	22.2361	0	14	0	0.045433	2	25	8	0.087037
	Dioscorea_dumetorum	1964	35550	5.52461	0	29	0	0.192845	1	34	2.94118	0.509774
	Dioscorea_alata	5345	25189	21.2196	0	21	0	0.017405	1	25	4	0.03526
	Ensete_ventricosum	18374	58438	31.4419	0	24	0	0.000909	1	51	1.96078	6e-06
	Musa_schizocarpa	6876	32809	20.9577	0	42	0	0.000848	0	48	0	0.000361
	Ensete_glaucum	9156	36836	24.8561	0	48	0	6.8e-05	0	44	0	0.000137
	Musa_acuminata	6525	36979	17.6451	0	50	0	0.001066	0	50	0	0.001066
	Musa_balbisiana	6534	33021	19.7874	0	31	0	0.005691	2	49	4.08163	0.005802
	Musa_itinerans	5210	32456	16.0525	0	41	0	0.005115	0	41	0	0.005115
	Apostasia_shenzhenica	6443	21743	29.6325	0	18	0	0.005911	2	12	16.6667	0.325408
	Phalaenopsis_aphrodite	4772	28910	16.5064	0	16	0	0.075334	0	17	0	0.06678
	Cymbidium_ensifolium	4649	28738	16.1772	0	17	0	0.070108	0	22	0	0.039361
	Dendrobium_chrysotoxum	6612	30041	22.0099	0	12	0	0.065745	1	25	4	0.029773
	Dendrobium_nobile	7614	29043	26.2163	0	22	0	0.005182	1	16	6.25	0.069425
	Gastrodia_menghaiensis	7348	17948	40.9405	0	13	0	0.002689	0	12	0	0.003933
	Daemonorops_jenkinsiana	4411	53342	8.26928	0	31	0	0.094593	0	46	0	0.041722
	Avena_eriantha	9417	46234	20.3681	0	25	0	0.011453	1	33	3.0303	0.013409
	Avena_atlantica	8362	45724	18.288	0	24	0	0.020476	1	31	3.22581	0.030071
	Bonia_amplexicaulis	4502	47056	9.56732	0	60	0	0.011759	0	76	0	0.004578
	Brachypodium_distachyon	10307	34310	30.0408	0	25	0	0.001053	1	27	3.7037	0.002839
	Brachypodium_hybridum	7651	70160	10.9051	0	50	0	0.013371	0	54	0	0.010147
	Brachypodium_stace	7384	29898	24.6973	0	25	0	0.004196	1	27	3.7037	0.011438
	Cenchrus_purpureus	1474	65485	2.2509	0	52	0	0.273842	0	72	0	0.197884
	Cleistogenes_songorica	4693	55440	8.46501	0	49	0	0.033285	0	61	0	0.017549
	Coix_lacrymajobi	7887	39574	19.9298	0	26	0	0.010968	1	29	3.44828	0.026316
	Dichanthelium_oligosanthes	6613	26468	24.9849	0	23	0	0.005651	0	28	0	0.002264
	Eragrostis_curvula	6822	55182	12.3627	0	30	0	0.039676	1	39	2.5641	0.063047
	Guadua_angustifolia	2749	38575	7.12638	0	44	0	0.066156	0	46	0	0.060291
	Miscanthus_sinensis	11365	67789	16.7653	0	47	0	0.002094	0	64	0	0.000331
	Oryza_brachyantha	7612	24308	31.3148	0	25	0	0.000737	2	31	6.45161	0.002847
	Oryza_rufipogon	11832	37173	31.8296	0	25	0	0.000635	2	30	6.66667	0.003096
	Oryza_sativa	12184	42189	28.8796	0	25	0	0.001444	1	32	3.125	0.001309
	Panicum_hallii	9641	33805	28.5194	0	25	0	0.00159	1	28	3.57143	0.003464
	Panicum_virgatum	11927	80278	14.8571	0	46	0	0.004611	0	57	0	0.001613
	Phyllostachys_edulis	3538	50936	6.94597	0	55	0	0.042754	1	66	1.51515	0.082722
	Saccharum_spontaneum	4793	83826	5.7178	0	80	0	0.027624	0	88	0	0.020884
	Saccharum_hybrid	8315	25316	32.8448	0	18	0	0.003011	0	17	0	0.003939
	Secale_cereale	7066	57222	12.3484	0	22	0	0.078331	1	33	3.0303	0.103763
	Setaria_italica	7990	34584	23.1032	0	24	0	0.007253	0	29	0	0.003164
	Setaria_viridis	10884	38334	28.3925	0	24	0	0.002039	1	32	3.125	0.001528
	Sorghum_bicolor	9551	34129	27.985	0	27	0	0.001201	1	28	3.57143	0.004014
	Triticum_aestivum	1550	107545	1.44126	0	69	0	0.315142	0	88	0	0.256632
	Triticum_turgidum	2109	63992	3.29572	0	42	0	0.231545	1	58	1.72414	0.502688
	Triticum_urartu	10824	41448	26.1146	1	21	4.7619	0.025923	2	25	8	0.039245
	Zea_mays	4907	39498	12.4234	0	40	0	0.017223	1	53	1.88679	0.020065
	Zoysia_japonica	23410	59271	39.4965	1	23	4.34783	0.000565	2	45	4.44444	2e-06
	Zoysia_matrella	19579	95079	20.5923	0	39	0	0.001473	1	83	1.20482	1.3e-05
	Zoysia_pacifica	22487	65252	34.4618	0	26	0	0.000218	1	54	1.85185	0
	Leersia_perrieri	7921	29129	27.1928	0	24	0	0.002758	1	26	3.84615	0.007475
	Olyra_latifolia	6591	36578	18.019	0	24	0	0.021642	1	31	3.22581	0.03214
	Oryza_barthii	10834	34638	31.2778	0	23	0	0.001217	2	32	6.25	0.002266
	Oryza_glaberrima	9784	31391	31.1682	0	22	0	0.001601	2	29	6.89655	0.004785
	Oryza_glumaepatula	11351	35735	31.7644	0	25	0	0.000648	1	31	3.22581	0.000644
	Oryza_meridionalis	9337	29308	31.8582	0	24	0	0.000811	1	21	4.7619	0.00771
	Oryza_nivara	11493	36314	31.649	0	25	0	0.000669	1	30	3.33333	0.000857
	Oryza_punctata	8706	31762	27.4101	0	26	0	0.001731	6	33	18.1818	0.234844
	Achnatherum_splendens	5443	49632	10.9667	0	41	0	0.02463	0	47	0	0.016131
	Dendrocalamus_latiflorus	4077	135230	3.01486	0	129	0	0.045232	1	200	0.5	0.037562
	Echinochloa_colona	9849	93693	10.512	0	79	0	0.002318	0	83	0	0.001794
	Echinochloa_crusgalli	11198	104774	10.6878	0	80	0	0.001975	0	89	0	0.001101
	Echinochloa_oryzicola	8117	68541	11.8425	0	51	0	0.008862	0	59	0	0.004876
	Phragmites_australis	4002	63867	6.26615	0	61	0	0.043455	0	81	0	0.019971
	Sporobolus_pyramidalis	753	51207	1.4705	0	61	0	0.340014	0	79	0	0.277558
	Sporobolus_stapfianus	951	52808	1.80086	0	52	0	0.328803	0	77	0	0.234715
	Pennisetum_purpureum	8725	77139	11.3108	0	47	0	0.014358	0	66	0	0.003719
	Hordeum_marinum	11614	73907	15.7143	2	24	8.33333	0.320483	3	32	9.375	0.324518
	Zostera_marina	5449	20450	26.6455	0	14	0	0.024146	0	15	0	0.0196
	Zostera_muelleri	4064	35875	11.3282	0	24	0	0.079953	0	29	0	0.054266
Dicots	Strobilanthes_cusia	5438	32148	16.9155	0	30	0	0.013467	1	28	3.57143	0.059674
	Acer_catalpifolium	5264	35132	14.9835	0	24	0	0.039732	1	24	4.16667	0.13767
	Acer_pseudosieboldianum	4741	32430	14.6192	0	28	0	0.028567	1	30	3.33333	0.080228
	Actinidia_chinensis	2609	33115	7.8786	0	43	0	0.055164	1	50	2	0.122931
	Mesembryanthemum_crystallinum	6446	24234	26.599	0	13	0	0.029987	1	16	6.25	0.065502
	Bretschneidera_sinensis	6220	47092	13.2082	0	32	0	0.027338	0	38	0	0.016189
	Amaranthus_hypochondriacus	3392	7731	43.8753	0	9	0	0.008019	1	8	12.5	0.07385
	Beta_patula	9895	25068	39.4726	0	15	0	0.001766	1	17	5.88235	0.004615
	Beta_vulgaris	9260	24061	38.4855	0	12	0	0.006152	1	16	6.25	0.008062
	Chenopodium_pallidicaule	6709	21880	30.6627	0	13	0	0.016513	2	17	11.7647	0.091136
	Chenopodium_quinoa	884	44776	1.97427	0	30	0	0.436979	1	36	2.77778	0.729075
	Spinacia_oleracea	5642	28964	19.4794	0	15	0	0.056805	2	23	8.69565	0.191708
	Amaranthus_cruentus	6742	25477	26.4631	0	27	0	0.00183	1	26	3.84615	0.008958
	Atriplex_hortensis	7848	37021	21.1988	0	14	0	0.05231	1	25	4	0.035404
	Haloxylon_ammodendron	6670	41647	16.0156	0	15	0	0.090793	1	18	5.55556	0.226313
	Sclerocarya_birrea	4470	18937	23.6046	0	16	0	0.026206	1	19	5.26316	0.059802
	Apium_graveolens	4913	31326	15.6835	0	28	0	0.022492	0	37	0	0.008713
	Coriandrum_sativum	5465	40747	13.412	0	34	0	0.021749	1	44	2.27273	0.030167
	Daucus_carota	5609	32118	17.4637	0	27	0	0.016851	1	33	3.0303	0.028997
	Catharanthus_roseus	7665	33829	22.6581	0	15	0	0.036069	1	19	5.26316	0.070137
	Ilex_polyneura	5963	32253	18.4882	0	25	0	0.017263	0	32	0	0.007065
	Panax_ginseng	1532	59352	2.58121	0	57	0	0.219103	0	55	0	0.227369
	Aralia_elata	4002	35042	11.4206	0	30	0	0.04923	0	27	0	0.062086
	Carthamus_tinctorius	6475	33343	19.4194	0	25	0	0.014115	1	28	3.57143	0.034042
	Chrysanthemum_nankingense	4841	56870	8.5124	0	30	0	0.094784	0	43	0	0.045483
	Helianthus_annuus	2879	75590	3.8087	0	96	0	0.051224	1	49	2.04082	0.518004
	Lactuca_sativa	6223	38910	15.9933	0	24	0	0.032563	1	30	3.33333	0.058557
	Arctium_lappa	5477	32771	16.7129	0	28	0	0.01778	0	36	0	0.0072
	Taraxacum_koksaghyz	7164	46734	15.3293	0	25	0	0.033389	1	33	3.0303	0.049895
	Taraxacum_mongolicum	4810	54708	8.79213	0	52	0	0.02517	2	32	6.25	0.611656
	Begonia_fuchsioides	3662	51638	7.09168	0	45	0	0.063843	1	65	1.53846	0.081175
	Begonia_darthvaderiana	4222	23245	18.163	0	18	0	0.045655	0	32	0	0.007709
	Begonia_loranthoides	3242	20824	15.5686	0	24	0	0.035427	0	31	0	0.016824
	Begonia_masoniana	4165	22812	18.2579	0	22	0	0.026657	0	32	0	0.007516
	Begonia_peltatifolia	4403	20497	21.4812	0	19	0	0.02263	0	33	0	0.002664
	Corylus_avellana	18079	28167	64.185	1	4	25	0.102177	1	21	4.7619	0
	Carpinus_fangiana	7966	29499	27.0043	0	20	0	0.006533	1	24	4.16667	0.011753
	Carpinus_viminea	4736	26621	17.7905	0	21	0	0.03304	1	29	3.44828	0.04347
	Ostrya_rehderiana	6515	27104	24.037	0	18	0	0.017018	1	22	4.54545	0.032425
	Aethionema_arabicum	6275	37839	16.5834	0	16	0	0.074519	2	28	7.14286	0.179322
	Boechera_retrofracta	3774	28268	13.3508	0	21	0	0.072068	1	34	2.94118	0.074387
	Boechera_stricta	5450	27416	19.8789	0	19	0	0.02993	1	31	3.22581	0.020189
	Isatis_indigotica	5047	30323	16.6441	0	19	0	0.051456	1	32	3.125	0.040093
	Leavenworthia_alabamica	4668	38676	12.0695	0	29	0	0.046039	1	41	2.43902	0.058414
	Lepidium_meyenii	6901	96417	7.15745	0	60	0	0.031503	0	100	0	0.005496
	Microthlaspi_erraticum	5476	49935	10.9663	0	22	0	0.099747	1	35	2.85714	0.12475
	Schrenkiella_parvula	4514	28901	15.6188	0	31	0	0.016612	1	34	2.94118	0.041766
	Sisymbrium_irio	7879	49956	15.7719	0	20	0	0.052973	2	32	6.25	0.139515
	Arabidopsis_halleri	5436	32158	16.904	0	21	0	0.038759	0	33	0	0.009578
	Arabidopsis_lyrata	5896	30924	19.0661	0	21	0	0.026146	1	37	2.7027	0.011299
	Arabis_alpina	6812	35466	19.2071	0	18	0	0.038593	2	32	6.25	0.06285
	Barbarea_vulgaris	5156	25350	20.3393	0	17	0	0.037232	1	29	3.44828	0.023866
	Brassica_carinata	5063	97149	5.21158	0	73	0	0.045138	0	104	0	0.016795
	Brassica_juncea	4270	100816	4.23544	0	76	0	0.06675	0	114	0	0.024744
	Brassica_napus	4969	101942	4.87434	0	71	0	0.056475	0	115	0	0.015207
	Brassica_nigra	6733	58105	11.5876	0	40	0	0.022047	0	59	0	0.005426
	Brassica_oleracea	3505	59064	5.93424	0	37	0	0.126569	0	59	0	0.053705
	Brassica_rapa	4736	47244	10.0246	0	33	0	0.055188	0	54	0	0.01418
	Capsella_grandiflora	5272	24805	21.2538	0	16	0	0.037718	1	29	3.44828	0.019116
	Capsella_rubella	5396	27682	19.4928	0	19	0	0.031979	1	30	3.33333	0.025496
	Cardamine_hirsuta	5303	29458	18.0019	0	16	0	0.060917	1	29	3.44828	0.041397
	Eutrema_salsugineum	4954	26351	18.8	0	18	0	0.041223	1	28	3.57143	0.039205
	Raphanus_sativus	3998	44100	9.06576	0	30	0	0.083745	0	49	0	0.027098
	Sinapis_alba	3561	49649	7.17235	0	52	0	0.045031	0	57	0	0.03586
	Thlaspi_arvense	5199	38735	13.422	0	40	0	0.012774	2	33	6.06061	0.214888
	Cardamine_enshiensis	2492	52725	4.72641	0	32	0	0.207693	0	54	0	0.101696
	Arabidopsis_thaliana	5866	27561	21.2837	0	22	0	0.014741	1	29	3.44828	0.018973
	Buxus_sinica	3853	27027	14.2561	0	22	0	0.055824	0	23	0	0.050538
	Carnegiea_gigantea	6435	28292	22.7449	0	15	0	0.035613	1	23	4.34783	0.035342
	Hylocereus_undatus	5235	27735	18.8751	0	18	0	0.040726	1	30	3.33333	0.029633
	Callicarpa_americana	5413	32162	16.8304	0	28	0	0.017305	1	28	3.57143	0.0608
	Camelina_sativa	2084	89418	2.33063	0	55	0	0.251958	0	96	0	0.130148
	Platycodon_grandiflorus	8689	40018	21.7127	0	25	0	0.008464	1	21	4.7619	0.059584
	Humulus_lupulus	4896	91258	5.36501	0	31	0	0.184948	1	30	3.33333	0.621442
	Lonicera_japonica	4640	33961	13.6627	0	30	0	0.029353	0	26	0	0.042531
	Carica_papaya	7169	22416	31.9816	0	15	0	0.007924	1	21	4.7619	0.007501
	Chloranthus_sessilifolius	6410	34065	18.817	0	22	0	0.023947	1	30	3.33333	0.030046
	Kingdonia_uniflora	5578	43300	12.8822	0	17	0	0.112863	1	28	3.57143	0.141428
	Clethra_arborea	4383	31129	14.0801	0	21	0	0.063597	1	25	4	0.147387
	Cuscuta_campestris	2922	45474	6.42565	0	28	0	0.165565	0	33	0	0.132244
	Kalanchoe_fedtschenkoi	5686	30964	18.3633	0	26	0	0.015601	0	25	0	0.017732
	Rhodiola_crenulata	7375	31517	23.4001	0	25	0	0.005724	1	27	3.7037	0.015651
	Benincasa_hispida	10305	27467	37.5177	0	14	0	0.003744	1	30	3.33333	0.000111
	Citrullus_lanatus	6590	23440	28.1143	0	17	0	0.009934	1	29	3.44828	0.003138
	Cucumis_hystrix	7648	23864	32.0483	0	17	0	0.004639	1	28	3.57143	0.001247
	Cucumis_melo	4717	19504	24.1848	0	17	0	0.019891	1	29	3.44828	0.009132
	Cucumis_sativus	4593	19918	23.0595	0	17	0	0.024013	1	28	3.57143	0.014385
	Cucurbita_argyrosperma	4649	30365	15.3104	0	18	0	0.071261	1	62	1.6129	0.00275
	Cucurbita_maxima	6932	32076	21.6112	0	33	0	0.002563	1	56	1.78571	0.000314
	Cucurbita_moschata	6937	32205	21.5401	0	32	0	0.003041	1	50	2	0.000779
	Cucurbita_pepo	3739	27868	13.4168	0	33	0	0.023751	2	25	8	0.426957
	Lagenaria_siceraria	6981	22472	31.0653	0	17	0	0.005651	3	31	9.67742	0.010105
	Luffa_cylindrica	5260	31661	16.6135	0	17	0	0.065727	1	30	3.33333	0.050708
	Momordica_charantia	5110	19431	26.2982	0	15	0	0.020713	2	26	7.69231	0.031228
	Sechium_edule	4179	28230	14.8034	0	25	0	0.037156	1	41	2.43902	0.025826
	Trichosanthes_anguina	5273	22874	23.0524	0	17	0	0.024039	1	28	3.57143	0.014407
	Siraitia_grosvenorii	6917	30565	22.6305	0	18	0	0.02177	0	33	0	0.001894
	Datisca_glomerata	5056	37042	13.6494	0	18	0	0.091657	1	23	4.34783	0.193879
	Aldrovanda_vesiculosa	3214	25123	12.7931	0	35	0	0.02347	0	34	0	0.025542
	Dionaea_muscipula	4486	21135	21.2255	0	19	0	0.023676	2	22	9.09091	0.164075
	Drosera_spatulata	4478	18111	24.7253	0	21	0	0.008643	1	18	5.55556	0.059463
	Diospyros_lotus	6295	51693	12.1777	0	32	0	0.035172	1	45	2.22222	0.041165
	Hippophae_rhamnoides	4746	30812	15.4031	0	38	0	0.008536	1	37	2.7027	0.032379
	Rhododendron_delavayi	6366	32938	19.3272	0	16	0	0.05026	1	23	4.34783	0.068902
	Rhododendron_henanense	5172	31092	16.6345	0	17	0	0.065523	3	24	12.5	0.586616
	Rhododendron_ovatum	5956	41392	14.3893	0	29	0	0.027269	2	28	7.14286	0.274712
	Rhododendron_simsii	4448	32999	13.4792	0	20	0	0.077549	2	24	8.33333	0.460506
	Rhododendron_williamsianum	4808	23548	20.4179	0	18	0	0.031652	3	25	12	0.296598
	Manihot_esculenta	6704	33033	20.2949	0	28	0	0.007589	1	38	2.63158	0.006796
	Ricinus_communis	12935	31221	41.4304	0	18	0	0.00036	2	21	9.52381	0.003003
	Euphorbia_lathyris	6453	36342	17.7563	0	18	0	0.048697	0	23	0	0.025865
	Speranskia_yunnanensis	5639	25141	22.4295	0	16	0	0.031499	1	22	4.54545	0.044362
	Arachis_hypogaea	2402	67124	3.57845	0	71	0	0.104539	2	65	3.07692	0.82775
	Cicer_arietinum	4860	28269	17.192	0	27	0	0.017915	2	22	9.09091	0.314025
	Glycine_max	5387	52872	10.1888	0	56	0	0.011723	0	61	0	0.008527
	Glycine_soja	2476	46969	5.27156	0	57	0	0.07492	0	59	0	0.069998
	Lablab_purpureus	5125	20946	24.4677	0	18	0	0.015762	1	21	4.7619	0.03572
	Lupinus_angustifolius	1954	52821	3.69929	0	92	0	0.060128	0	79	0	0.08151
	Lupinus_albus	5118	47603	10.7514	0	41	0	0.026263	0	43	0	0.022855
	Medicago_polymorpha	6730	36085	18.6504	0	34	0	0.005244	2	25	8	0.171663
	Medicago_truncatula	10884	50894	21.3856	0	42	0	0.000725	2	26	7.69231	0.088634
	Phaseolus_vulgaris	4801	32720	14.673	0	31	0	0.020962	1	34	2.94118	0.05324
	Senna_tora	13102	45268	28.9432	0	25	0	0.001419	1	30	3.33333	0.001984
	Spatholobus_suberectus	6330	31106	20.3498	0	30	0	0.005637	1	34	2.94118	0.011708
	Vigna_unguiculata	5940	29773	19.951	0	28	0	0.008257	1	29	3.44828	0.02619
	Dalbergia_odorifera	6566	30310	21.6628	0	30	0	0.003978	0	37	0	0.001383
	Pisum_sativum	10353	44756	23.1321	0	40	0	0.000522	2	27	7.40741	0.052699
	Quercus_robur	5131	25808	19.8814	0	14	0	0.062354	1	26	3.84615	0.040534
	Castanopsis_tibetana	5617	40937	13.7211	0	19	0	0.082174	1	29	3.44828	0.107917
	Quercus_mongolica	4970	36553	13.5967	0	24	0	0.051983	2	23	8.69565	0.492961
	Quercus_acutissima	5708	31040	18.3892	0	18	0	0.044031	1	29	3.44828	0.037842
	Boea_hygrometrica	6126	47778	12.8218	0	21	0	0.078853	1	20	5	0.295485
	Carya_illinoinensis	4492	31911	14.0767	0	31	0	0.024233	0	40	0	0.010478
	Juglans_sigillata	3443	30387	11.3305	0	31	0	0.046572	1	38	2.63158	0.090753
	Cyclocarya_paliurus	5329	56403	9.44808	0	35	0	0.056015	1	36	2.77778	0.171274
	Pogostemon_cablin	1987	110850	1.79251	0	81	0	0.224022	0	86	0	0.210254
	Perilla_frutescens	1678	38941	4.30908	0	31	0	0.237408	1	34	2.94118	0.694558
	Salvia_hispanica	4804	31058	15.4678	0	33	0	0.014007	1	32	3.125	0.053536
	Genlisea_aurea	7208	17685	40.7577	0	19	0	0.000301	0	11	0	0.005953
	Corchorus_olitorius	11450	35703	32.0701	0	17	0	0.004616	1	24	4.16667	0.003409
	Gossypium_barbadense	2390	74561	3.20543	0	71	0	0.125191	0	94	0	0.077681
	Gossypium_raimondii	4903	37505	13.0729	0	36	0	0.019985	1	44	2.27273	0.033603
	Corchorus_capsularis	11040	29356	37.6073	0	17	0	0.001372	1	24	4.16667	0.000722
	Gossypium_hirsutum	2551	75376	3.38437	0	71	0	0.114791	0	92	0	0.072631
	Gossypium_darwinii	3006	78303	3.83893	0	71	0	0.092268	0	96	0	0.050273
	Theobroma_cacao	8294	29452	28.1611	0	19	0	0.006357	2	22	9.09091	0.046787
	Gossypium_rotundifolium	4665	41590	11.2166	0	35	0	0.035492	1	48	2.08333	0.04498
	Artocarpus_altilis	3185	34010	9.36489	0	28	0	0.088973	0	41	0	0.03958
	Moringa_oleifera	4991	18451	27.05	0	13	0	0.028145	1	20	5	0.026467
	Morella_rubra	4531	29351	15.4373	0	17	0	0.078144	1	18	5.55556	0.245969
	Eucalyptus_grandis	8000	36349	22.0089	0	17	0	0.028514	1	26	3.84615	0.025416
	Melaleuca_alternifolia	7444	37226	19.9968	0	18	0	0.033924	2	27	7.40741	0.102009
	Malania_oleifera	4950	24094	20.5445	0	14	0	0.05711	0	59	0	9.4e-05
	Fraxinus_excelsior	3356	38949	8.6164	0	54	0	0.024052	0	45	0	0.039424
	Olea_europaea	5950	50684	11.7394	0	41	0	0.019537	0	43	0	0.016785
	Fraxinus_pennsylvanica	2885	35470	8.13363	0	47	0	0.04137	0	40	0	0.059864
	Jasminum_sambac	4398	24002	18.3235	0	21	0	0.029983	1	22	4.54545	0.094884
	Averrhoa_carambola	5696	24531	23.2196	0	15	0	0.033201	1	24	4.16667	0.027094
	Paeonia_suffruticosa	10331	35687	28.9489	0	16	0	0.01068	0	18	0	0.006772
	Mimulus_guttatus	5411	28140	19.2289	0	23	0	0.019296	1	23	4.34783	0.070205
	Mimulus_luteus	3431	46855	7.32259	0	42	0	0.068515	0	45	0	0.059357
	Antirrhinum_majus	8631	37234	23.1804	0	32	0	0.00189	1	25	4	0.023067
	Gilia_yorkii	6434	43969	14.633	0	48	0	0.004129	1	30	3.33333	0.079963
	Fagopyrum_esculentum	24396	286768	8.50723	0	36	0	0.067314	0	57	0	0.021327
	Fagopyrum_tataricum	7382	31839	23.1854	0	25	0	0.006021	1	32	3.125	0.007179
	Polygonum_cuspidatum	4641	30335	15.2992	0	25	0	0.033599	0	31	0	0.017977
	Aegiceras_corniculatum	7159	40727	17.578	0	24	0	0.023682	1	28	3.57143	0.051544
	Primula_veris	4476	18285	24.4791	0	17	0	0.018923	1	22	4.54545	0.029709
	Telopea_speciosissima	2061	39350	5.23761	0	41	0	0.132243	1	32	3.125	0.591757
	Aquilegia_coerulea	6158	24823	24.8076	0	13	0	0.038377	1	14	7.14286	0.125984
	Kandelia_obovata	5111	19138	26.706	0	27	0	0.001714	0	30	0	0.000949
	Bruguiera_sexangula	6003	26038	23.0548	0	31	0	0.00231	0	35	0	0.001205
	Roridula_gorgonias	5009	22655	22.1099	0	21	0	0.014638	2	25	8	0.089219
	Eriobotrya_japonica	2247	45743	4.91223	0	34	0	0.185078	1	43	2.32558	0.432668
	Prunus_armeniaca	5414	37521	14.4293	0	18	0	0.081488	1	23	4.34783	0.168893
	Prunus_mandshurica	5277	39021	13.5235	0	15	0	0.125636	1	24	4.16667	0.180165
	Prunus_sibirica	5475	43741	12.5169	1	18	5.55556	0.372167	1	24	4.16667	0.216434
	Rubus_chingii	7422	33101	22.4223	0	18	0	0.022565	0	27	0	0.005219
	Rubus_occidentalis	9077	33286	27.2697	0	17	0	0.011588	1	22	4.54545	0.016713
	Fragaria_daltoniana	6295	28131	22.3774	0	19	0	0.019275	1	22	4.54545	0.044803
	Fragaria_iinumae	5389	23661	22.7759	0	18	0	0.021233	1	19	5.26316	0.068781
	Fragaria_mandshurica	6035	25411	23.7496	0	16	0	0.025605	1	24	4.16667	0.024199
	Fragaria_nilgerrensis	6150	24491	25.1113	0	16	0	0.020558	0	25	0	0.003794
	Fragaria_nubicola	6781	27587	24.5804	0	18	0	0.015443	0	20	0	0.010686
	Fragaria_pentaphylla	4706	23853	19.7292	0	17	0	0.040962	0	25	0	0.013193
	Fragaria_viridis	7039	24779	28.4071	0	17	0	0.009409	1	22	4.54545	0.013093
	Gillenia_trifoliata	7589	28792	26.358	0	17	0	0.013646	1	24	4.16667	0.013621
	Malus_baccata	5768	45931	12.558	0	31	0	0.034868	1	43	2.32558	0.042913
	Potentilla_anserina	1652	46495	3.55307	0	40	0	0.224788	0	56	0	0.15092
	Prunus_avium	5759	38275	15.0464	0	16	0	0.092311	0	26	0	0.03189
	Prunus_domestica	1614	130648	1.23538	1	83	1.20482	0.979897	0	113	0	0.234488
	Prunus_dulcis	4713	31654	14.8891	0	22	0	0.0498	1	31	3.22581	0.068168
	Prunus_mume	6028	29706	20.2922	0	18	0	0.032314	2	22	9.09091	0.191525
	Prunus_salicina	5652	24395	23.1687	0	19	0	0.016695	2	26	7.69231	0.061501
	Prunus_yedoensis	5806	41294	14.0602	0	26	0	0.039175	1	33	3.0303	0.068375
	Pyrus_betulifolia	3935	59520	6.61122	0	36	0	0.110405	0	50	0	0.059927
	Pyrus_pyrifolia	2161	42552	5.07849	0	38	0	0.153919	0	44	0	0.124965
	Rosa_chinensis	9961	45469	21.9072	0	18	0	0.024641	1	23	4.34783	0.041774
	Rosa_wichuraiana	4612	32674	14.1152	0	20	0	0.069844	2	22	9.09091	0.498611
	Sorbus_pohuashanensis	3249	46870	6.93194	0	34	0	0.11154	1	38	2.63158	0.296715
	Malus_sylvestris	2245	45199	4.96692	0	36	0	0.170167	1	43	2.32558	0.425433
	Malus_sieversii	2619	45210	5.79297	0	33	0	0.154308	1	40	2.5	0.372755
	Malus_domestica	2563	45352	5.65135	0	32	0	0.166224	1	39	2.5641	0.403845
	Fragaria_ananassa	6382	108087	5.9045	0	71	0	0.034798	0	79	0	0.025985
	Fragaria_vesca	7487	28588	26.1893	0	18	0	0.011507	1	22	4.54545	0.020966
	Prunus_persica	5777	30181	19.1412	0	18	0	0.03901	1	24	4.16667	0.062265
	Pyrus_communis	4028	37431	10.7611	0	29	0	0.06149	1	37	2.7027	0.113761
	Rosa_rugosa	4827	39704	12.1575	0	17	0	0.125068	0	25	0	0.062881
	Rosa_multiflora	3142	67380	4.6631	0	23	0	0.288854	1	31	3.22581	0.704331
	Coffea_canephora	6022	25574	23.5474	0	17	0	0.022138	1	17	5.88235	0.086101
	Neolamarckia_cadamba	4770	35390	13.4784	0	28	0	0.036764	0	34	0	0.021378
	Citrus_grandis	6904	30123	22.9194	0	17	0	0.024569	0	22	0	0.010547
	Citrus_sinensis	6202	25379	24.4375	0	17	0	0.019052	1	24	4.16667	0.02086
	Populus_glandulosa	5560	85755	6.48359	0	66	0	0.03243	0	68	0	0.029914
	Populus_pruinosa	6486	35131	18.4623	0	34	0	0.005532	0	34	0	0.005532
	Populus_trichocarpa	6827	42950	15.8952	0	35	0	0.010119	0	36	0	0.009102
	Salix_brachista	3930	30209	13.0094	0	30	0	0.034177	2	32	6.25	0.255836
	Salix_suchowensis	5474	36449	15.0182	0	34	0	0.014244	0	38	0	0.009565
	Xanthoceras_sorbifolium	4328	15831	27.3388	0	8	0	0.082782	0	13	0	0.027017
	Litchi_chinensis	6350	31896	19.9085	0	24	0	0.014596	1	29	3.44828	0.026456
	Nephelium_lappaceum	9380	49955	18.7769	0	23	0	0.021124	1	26	3.84615	0.051263
	Sapindus_mukorossi	5536	30184	18.3408	0	16	0	0.058016	1	23	4.34783	0.082956
	Vitellaria_paradoxa	9409	38078	24.7098	0	28	0	0.002437	1	25	4	0.016378
	Simmondsia_chinensis	5952	25596	23.2536	0	16	0	0.027695	0	20	0	0.01384
	Capsicum_baccatum	4102	35853	11.4412	0	22	0	0.091829	0	27	0	0.06182
	Capsicum_chinense	4396	34974	12.5693	0	20	0	0.089963	0	26	0	0.053206
	Petunia_axillaris	5104	32928	15.5005	0	24	0	0.035898	1	31	3.22581	0.059016
	Petunia_inflata	4717	36697	12.8539	0	25	0	0.054835	1	37	2.7027	0.065094
	Solanum_aethiopicum	8804	34906	25.222	0	17	0	0.016649	0	25	0	0.00369
	Solanum_chacoense	5588	37740	14.8066	1	25	4	0.128224	0	27	0	0.030303
	Solanum_chilense	5057	25885	19.5364	0	18	0	0.036585	1	23	4.34783	0.066228
	Solanum_pimpinellifolium	10558	35761	29.5238	0	20	0	0.003801	1	26	3.84615	0.004107
	Physalis_pubescens	5408	32075	16.8605	0	20	0	0.044029	0	22	0	0.034679
	Solanum_muricatum	6057	33734	17.9552	0	23	0	0.024873	1	27	3.7037	0.053718
	Solanum_lycopersicoides	3658	37939	9.64179	0	25	0	0.102419	1	26	3.84615	0.316802
	Solanum_lycopersicum	8278	34075	24.2935	0	20	0	0.011306	1	25	4	0.018
	Solanum_tuberosum	5750	56218	10.228	0	38	0	0.037465	1	33	3.0303	0.172445
	Capsicum_annuum	4750	34899	13.6107	0	21	0	0.068933	0	27	0	0.039173
	Solanum_pennellii	5726	44965	12.7343	0	22	0	0.073183	0	26	0	0.051444
	Solanum_melongena	6723	36568	18.3849	0	23	0	0.022844	0	25	0	0.017648
	Coffea_humblotiana	8459	32488	26.0373	0	15	0	0.021576	2	20	10	0.102251
	Nicotiana_benthamiana	4782	61328	7.79742	0	42	0	0.059486	0	44	0	0.053739
	Nicotiana_attenuata	4619	33449	13.8091	0	24	0	0.049903	2	27	7.40741	0.33507
	Nicotiana_tabacum	4958	69500	7.13381	0	44	0	0.065999	1	56	1.78571	0.120015
	Nicotiana_tomentosiformis	2421	53753	4.50393	0	66	0	0.077688	0	40	0	0.1696
	Solanum_habrochaites	7606	35411	21.4792	0	15	0	0.042814	1	26	3.84615	0.028596
	Tetracentron_sinense	3009	32690	9.20465	0	36	0	0.056096	0	35	0	0.059623
	Camellia_oleifera	3028	41565	7.28498	0	21	0	0.198961	0	22	0	0.188596
	Aquilaria_sinensis	8204	29203	28.093	0	21	0	0.004184	1	23	4.34783	0.011302
	Vitis_amurensis	5826	32885	17.7163	0	24	0	0.023026	1	27	3.7037	0.056556
	Vitis_riparia	2933	39906	7.34977	0	28	0	0.136139	1	27	3.7037	0.46791
	Vitis_vinifera	7776	31845	24.4183	0	19	0	0.013237	1	23	4.34783	0.025078

## Sheet: Table S4
Table S4. The statistics and significance analysis of the number of ARF and Aux/IAA dispersed duplication genes in 396 species with P-value<0.05.
Taxa	Species	Whole genome			ARF				Aux/IAA
		Dispersed gene	Total genes	Percent(%)	Dispersed gene	Total genes	Percent(%)	P-value	Dispersed gene	Total genes	Percent(%)	P-value
Algae	Cyanidioschyzon_merolae	1118	4803	23.2771	0	0	NA	NA	0	0	NA	NA
	Cyanidiococcus_yangmingshanensis	1002	5189	19.3101	0	0	NA	NA	0	0	NA	NA
	Galdieria_sulphuraria	2479	6622	37.4358	0	0	NA	NA	0	0	NA	NA
	Chondrus_crispus	3030	9807	30.8963	0	0	NA	NA	0	0	NA	NA
	Gracilariopsis_chorda	4416	10806	40.8662	0	0	NA	NA	0	0	NA	NA
	Porphyra_umbilicalis	4744	13125	36.1448	0	0	NA	NA	0	0	NA	NA
	Cyanophora_paradoxa	10536	24922	42.2759	0	0	NA	NA	0	0	NA	NA
	Prasinoderma_coloniale	2260	7139	31.6571	0	0	NA	NA	0	0	NA	NA
	Ostreococcus_lucimarinus	1632	7796	20.9338	0	0	NA	NA	0	0	NA	NA
	Bathycoccus_prasinos	1957	7895	24.7878	0	0	NA	NA	0	0	NA	NA
	Micromonas_pusilla	2821	10660	26.4634	0	0	NA	NA	0	0	NA	NA
	Chloropicon_primus	2445	8639	28.3019	0	0	NA	NA	0	0	NA	NA
	Coccomyxa_subellipsoidea	3146	9629	32.6721	0	0	NA	NA	0	0	NA	NA
	Chlorella_variabilis	3256	9780	33.2924	0	0	NA	NA	0	0	NA	NA
	Micractinium_conductrix	3715	9217	40.306	0	0	NA	NA	0	0	NA	NA
	Auxenochlorella_protothecoides	1612	7014	22.9826	0	0	NA	NA	0	0	NA	NA
	Ulva_mutabilis	3130	12924	24.2185	0	0	NA	NA	0	0	NA	NA
	Chlamydomonas_incerta	5300	16957	31.2555	0	0	NA	NA	0	0	NA	NA
	Chlamydomonas_schloesseri	4944	16268	30.391	0	0	NA	NA	0	0	NA	NA
	Chlamydomonas_reinhardtii	5987	17741	33.7467	0	0	NA	NA	0	0	NA	NA
	Chlamydomonas_eustigma	4571	13981	32.6944	0	0	NA	NA	0	0	NA	NA
	Edaphochlamys_debaryana	5863	20450	28.6699	0	0	NA	NA	0	0	NA	NA
	Astrephomene_gubernaculifera	3068	11272	27.2179	0	0	NA	NA	0	0	NA	NA
	Dunaliella_salina	3932	16697	23.5491	0	0	NA	NA	0	0	NA	NA
	Tetrabaena_socialis	5044	14296	35.2826	0	0	NA	NA	0	0	NA	NA
	Volvox_carteri	4051	14247	28.4341	0	0	NA	NA	0	0	NA	NA
	Gonium_pectorale	5364	16290	32.9282	0	0	NA	NA	0	0	NA	NA
	Chromochloris_zofingiensis	5301	15369	34.4915	0	0	NA	NA	0	0	NA	NA
	Monoraphidium_neglectum	5486	16755	32.7425	0	0	NA	NA	0	0	NA	NA
	Chlorokybus_atmophyticus	2867	9300	30.828	0	1	0	0.504408	0	0	NA	NA
	Mesostigma_viride	2991	9300	32.1613	0	0	NA	NA	0	0	NA	NA
	Klebsormidium_nitens	7477	17207	43.4532	0	0	NA	NA	0	0	NA	NA
	Chara_braunii	24409	35664	68.4416	0	1	0	0.140855	2	2	100	0.336904
	Mesotaenium_endlicherianum	3675	11080	33.1679	0	1	0	0.481146	0	0	NA	NA
	Penium_margaritaceum	42004	52333	80.2629	0	0	NA	NA	2	2	100	0.483123
	Spirogloea_muscicola	4745	27137	17.4854	0	3	0	0.425271	0	0	NA	NA
Bryophytes	Marchantia_polymorpha	6883	19287	35.6873	4	4	100	0.007267	3	3	100	0.020081
	Physcomitrella_patens	11941	26610	44.8741	10	15	66.6667	0.089798	2	4	50	0.836708
	Fontinalis_antipyretica	10140	16538	61.3133	5	5	100	0.07573	1	2	50	0.742543
	Entodon_seductrix	9902	25801	38.3784	3	7	42.8571	0.807514	2	2	100	0.073151
	Hypnum_curvifolium	10232	29077	35.1893	2	5	40	0.821802	1	2	50	0.66097
	Anthoceros_angustus	6912	14629	47.2486	2	4	50	0.912245	0	2	0	0.180786
	Anthoceros_agrestis	12050	24668	48.8487	1	3	33.3333	0.590868	0	1	0	0.328463
	Anthoceros_punctatus	12836	25431	50.4738	2	4	50	0.984879	0	2	0	0.153401
Ferns	Selaginella_moellendorffii	9704	22272	43.5704	5	7	71.4286	0.137229	6	10	60	0.294849
	Isoetes_taiwanensis	23298	41199	56.5499	7	7	100	0.020395	8	10	80	0.134694
	Azolla_filiculoides	21957	33800	64.9615	14	18	77.7778	0.25451	7	9	77.7778	0.420352
	Salvinia_cucullata	12089	19914	60.706	13	13	100	0.003729	9	9	100	0.01581
	Alsophila_spinulosa	42463	67446	62.9585	7	21	33.3333	0.004944	8	19	42.1053	0.059845
Gymnosperms	Sequoiadendron_giganteum	19118	40849	46.8016	12	16	75	0.02382	13	18	72.2222	0.030701
	Abies_alba	71331	97750	72.9729	7	10	70	0.832359	30	35	85.7143	0.089672
	Picea_abies	48089	66632	72.171	17	17	100	0.010462	31	33	93.9394	0.005272
	Pinus_taeda	39990	47602	84.0091	4	5	80	0.80679	8	13	61.5385	0.027117
	Ginkgo_biloba	21193	41309	51.3036	14	14	100	0.000268	11	13	84.6154	0.016279
	Gnetum_montanum	17709	27459	64.4925	10	12	83.3333	0.172677	5	6	83.3333	0.334882
	Welwitschia_mirabilis	12079	26990	44.7536	13	13	100	6.2e-05	8	14	57.1429	0.351327
	Cycas_panzhihuaensis	14982	32008	46.807	18	18	100	6e-06	9	11	81.8182	0.019982
Basal angiosperms	Amborella_trichopoda	13789	41265	33.4157	10	21	47.619	0.167758	3	21	14.2857	0.063145
	Euryale_ferox	6302	40049	15.7357	6	47	12.766	0.576268	5	59	8.47458	0.125777
	Nymphaea_colorata	8903	24059	37.0049	10	16	62.5	0.034747	6	24	25	0.223389
Magnoliids	Magnolia_biondii	21106	41181	51.2518	8	23	34.7826	0.114172	7	24	29.1667	0.03047
	Cinnamomum_kanehirae	9389	27899	33.6535	6	23	26.087	0.442677	6	21	28.5714	0.622228
	Aristolochia_contorta	9697	18315	52.9457	13	13	100	0.000679	7	14	50	0.825301
	Aristolochia_fimbriata	11066	21751	50.8758	13	13	100	0.000397	9	13	69.2308	0.1857
	Chloranthus_spicatus	9425	16024	58.818	13	15	86.6667	0.028475	11	14	78.5714	0.133307
Monocots	Allium_cepa	69085	85077	81.2029	22	33	66.6667	0.032622	15	19	78.9474	0.801335
	Allium_sativum	39740	57561	69.0398	22	27	81.4815	0.162091	14	32	43.75	0.001981
	Lemna_minor	16081	22382	71.8479	21	21	100	0.004131	11	14	78.5714	0.576012
	Spirodela_polyrhiza	8900	19592	45.4267	13	15	86.6667	0.001344	11	18	61.1111	0.181608
	Spirodela_intermedia	9213	21894	42.08	11	17	64.7059	0.05892	11	20	55	0.242084
	Amorphophallus_konjac	26223	44332	59.1514	14	37	37.8378	0.008384	16	36	44.4444	0.072757
	Areca_catechu	10229	31569	32.402	10	28	35.7143	0.708164	14	45	31.1111	0.853302
	Calamus_simplicifolius	39561	51235	77.2148	37	39	94.8718	0.008578	35	43	81.3953	0.513543
	Asparagus_officinalis	15475	27395	56.4884	17	19	89.4737	0.00374	16	23	69.5652	0.206056
	Asparagus_setaceus	9627	28410	33.886	6	20	30	0.71359	5	26	19.2308	0.114518
	Ananas_comosus	13568	27024	50.2072	12	20	60	0.38126	8	21	38.0952	0.267146
	Kobresia_littledalei	11579	22441	51.5975	12	14	85.7143	0.010661	9	25	36	0.118839
	Dioscorea_dumetorum	10767	35550	30.2869	6	29	20.6897	0.260848	3	34	8.82353	0.006472
	Dioscorea_alata	9308	25189	36.9526	9	21	42.8571	0.575254	10	25	40	0.752373
	Ensete_ventricosum	39175	58438	67.0369	24	24	100	0.000593	49	51	96.0784	1e-05
	Musa_schizocarpa	10493	32809	31.9821	5	42	11.9048	0.005294	9	48	18.75	0.049481
	Ensete_glaucum	10924	36836	29.6558	6	48	12.5	0.00929	11	44	25	0.499172
	Musa_acuminata	10586	36979	28.6271	5	50	10	0.003583	12	50	24	0.469443
	Musa_balbisiana	11655	33021	35.2957	10	31	32.2581	0.723526	10	49	20.4082	0.029303
	Musa_itinerans	20686	32456	63.7355	25	41	60.9756	0.713363	26	41	63.4146	0.965932
	Apostasia_shenzhenica	12805	21743	58.8925	16	18	88.8889	0.009719	10	12	83.3333	0.085368
	Phalaenopsis_aphrodite	20561	28910	71.1207	16	16	100	0.010815	12	17	70.5882	0.961374
	Cymbidium_ensifolium	13785	28738	47.9678	13	17	76.4706	0.018692	18	22	81.8182	0.001489
	Dendrobium_chrysotoxum	14494	30041	48.2474	12	12	100	0.000335	19	25	76	0.005507
	Dendrobium_nobile	13222	29043	45.5256	19	22	86.3636	0.000121	12	16	75	0.017946
	Gastrodia_menghaiensis	9020	17948	50.2563	13	13	100	0.000336	12	12	100	0.000571
	Daemonorops_jenkinsiana	37049	53342	69.4556	24	31	77.4194	0.33583	41	46	89.1304	0.003775
	Avena_eriantha	24343	46234	52.6517	14	25	56	0.737467	15	33	45.4545	0.407807
	Avena_atlantica	24235	45724	53.0028	13	24	54.1667	0.90907	9	31	29.0323	0.007515
	Bonia_amplexicaulis	13106	47056	27.8519	6	60	10	0.002045	15	76	19.7368	0.114762
	Brachypodium_distachyon	14333	34310	41.775	13	25	52	0.3001	9	27	33.3333	0.373966
	Brachypodium_hybridum	13028	70160	18.569	0	50	0	0.000735	0	54	0	0.00045
	Brachypodium_stace	13722	29898	45.896	13	25	52	0.540405	10	27	37.037	0.355816
	Cenchrus_purpureus	10762	65485	16.4343	7	52	13.4615	0.563087	6	72	8.33333	0.063703
	Cleistogenes_songorica	9077	55440	16.3727	0	49	0	0.001955	4	61	6.55738	0.038345
	Coix_lacrymajobi	27758	39574	70.142	26	26	100	0.00088	26	29	89.6552	0.021695
	Dichanthelium_oligosanthes	17830	26468	67.3644	23	23	100	0.000846	24	28	85.7143	0.038444
	Eragrostis_curvula	20186	55182	36.5808	14	30	46.6667	0.251553	8	39	20.5128	0.037277
	Guadua_angustifolia	35477	38575	91.9689	44	44	100	0.049987	46	46	100	0.045057
	Miscanthus_sinensis	18048	67789	26.6238	12	47	25.5319	0.865559	18	64	28.125	0.785941
	Oryza_brachyantha	9468	24308	38.9501	11	25	44	0.6048	10	31	32.2581	0.445085
	Oryza_rufipogon	14694	37173	39.5287	11	25	44	0.647591	13	30	43.3333	0.67007
	Oryza_sativa	17013	42189	40.3257	11	25	44	0.70811	10	32	31.25	0.295466
	Panicum_hallii	13400	33805	39.6391	12	25	48	0.392938	8	28	28.5714	0.231372
	Panicum_virgatum	17091	80278	21.2898	2	46	4.34783	0.005006	1	57	1.75439	0.000315
	Phyllostachys_edulis	14897	50936	29.2465	11	55	20	0.131861	20	66	30.303	0.850436
	Saccharum_spontaneum	12501	83826	14.913	10	80	12.5	0.544754	9	88	10.2273	0.21739
	Saccharum_hybrid	9765	25316	38.5724	12	18	66.6667	0.014382	8	17	47.0588	0.472406
	Secale_cereale	32382	57222	56.5901	14	22	63.6364	0.50497	15	33	45.4545	0.196965
	Setaria_italica	14075	34584	40.698	11	24	45.8333	0.608712	12	29	41.3793	0.940493
	Setaria_viridis	14986	38334	39.0932	13	24	54.1667	0.130332	10	32	31.25	0.3634
	Sorghum_bicolor	13444	34129	39.3917	14	27	51.8519	0.185344	12	28	42.8571	0.707563
	Triticum_aestivum	16149	107545	15.016	1	69	1.44928	0.001608	1	88	1.13636	0.000268
	Triticum_turgidum	14297	63992	22.3419	0	42	0	0.000509	4	58	6.89655	0.004753
	Triticum_urartu	22229	41448	53.6311	20	21	95.2381	0.000132	17	25	68	0.149788
	Zea_mays	18622	39498	47.1467	6	40	15	4.7e-05	26	53	49.0566	0.780741
	Zoysia_japonica	17869	59271	30.148	6	23	26.087	0.671327	4	45	8.88889	0.00189
	Zoysia_matrella	30525	95079	32.1049	12	39	30.7692	0.858235	24	83	28.9157	0.533896
	Zoysia_pacifica	29655	65252	45.4469	13	26	50	0.641093	32	54	59.2593	0.041592
	Leersia_perrieri	11050	29129	37.9347	10	24	41.6667	0.706449	7	26	26.9231	0.247392
	Olyra_latifolia	21058	36578	57.5701	14	24	58.3333	0.939716	16	31	51.6129	0.502342
	Oryza_barthii	13406	34638	38.7032	12	23	52.1739	0.184883	11	32	34.375	0.61535
	Oryza_glaberrima	12494	31391	39.8012	14	22	63.6364	0.022431	12	29	41.3793	0.862231
	Oryza_glumaepatula	13871	35735	38.8163	13	25	52	0.17634	11	31	35.4839	0.703524
	Oryza_meridionalis	12150	29308	41.4563	11	24	45.8333	0.663503	12	21	57.1429	0.144681
	Oryza_nivara	15687	36314	43.1982	15	25	60	0.090017	14	30	46.6667	0.701458
	Oryza_punctata	12004	31762	37.7936	12	26	46.1538	0.379514	12	33	36.3636	0.865538
	Achnatherum_splendens	13137	49632	26.4688	7	41	17.0732	0.172803	5	47	10.6383	0.01392
	Dendrocalamus_latiflorus	29930	135230	22.1327	5	129	3.87597	1e-06	35	200	17.5	0.114757
	Echinochloa_colona	13958	93693	14.8976	2	79	2.53165	0.002026	5	83	6.0241	0.023214
	Echinochloa_crusgalli	20224	104774	19.3025	4	80	5	0.001192	3	89	3.37079	0.00014
	Echinochloa_oryzicola	14489	68541	21.1392	5	51	9.80392	0.047459	3	59	5.08475	0.00253
	Phragmites_australis	38417	63867	60.1516	37	61	60.6557	0.935926	45	81	55.5556	0.398489
	Sporobolus_pyramidalis	6964	51207	13.5997	3	61	4.91803	0.04798	3	79	3.79747	0.011057
	Sporobolus_stapfianus	11289	52808	21.3774	9	52	17.3077	0.474275	7	77	9.09091	0.008571
	Pennisetum_purpureum	33228	77139	43.0755	5	47	10.6383	7e-06	10	66	15.1515	5e-06
	Hordeum_marinum	49788	73907	67.3657	18	24	75	0.425136	25	32	78.125	0.194341
	Zostera_marina	13190	20450	64.4988	14	14	100	0.005513	13	15	86.6667	0.072856
	Zostera_muelleri	30316	35875	84.5045	20	24	83.3333	0.87406	27	29	93.1034	0.200758
Dicots	Strobilanthes_cusia	12867	32148	40.0243	6	30	20	0.025242	5	28	17.8571	0.016701
	Acer_catalpifolium	16516	35132	47.0113	11	24	45.8333	0.907984	11	24	45.8333	0.907984
	Acer_pseudosieboldianum	12132	32430	37.4098	7	28	25	0.174924	5	30	16.6667	0.01892
	Actinidia_chinensis	5971	33115	18.0311	3	43	6.97674	0.059445	2	50	4	0.009881
	Mesembryanthemum_crystallinum	11610	24234	47.9079	11	13	84.6154	0.008083	7	16	43.75	0.739274
	Bretschneidera_sinensis	11741	47092	24.932	0	32	0	0.001115	2	38	5.26316	0.005077
	Amaranthus_hypochondriacus	2612	7731	33.7861	6	9	66.6667	0.037183	5	8	62.5	0.086192
	Beta_patula	12142	25068	48.4363	15	15	100	6.5e-05	16	17	94.1176	0.000165
	Beta_vulgaris	9341	24061	38.8222	10	12	83.3333	0.001563	11	16	68.75	0.014075
	Chenopodium_pallidicaule	11157	21880	50.9918	11	13	84.6154	0.015333	12	17	70.5882	0.106167
	Chenopodium_quinoa	11535	44776	25.7616	7	30	23.3333	0.761106	4	36	11.1111	0.044482
	Spinacia_oleracea	18550	28964	64.045	15	15	100	0.003714	16	23	69.5652	0.5813
	Amaranthus_cruentus	11152	25477	43.7728	9	27	33.3333	0.274452	13	26	50	0.522369
	Atriplex_hortensis	21405	37021	57.8185	11	14	78.5714	0.11593	16	25	64	0.531549
	Haloxylon_ammodendron	24712	41647	59.3368	13	15	86.6667	0.031196	11	18	61.1111	0.878227
	Sclerocarya_birrea	8878	18937	46.8818	12	16	75	0.02427	9	19	47.3684	0.96611
	Apium_graveolens	15141	31326	48.3337	15	28	53.5714	0.579324	15	37	40.5405	0.343106
	Coriandrum_sativum	17685	40747	43.402	12	34	35.2941	0.340341	9	44	20.4545	0.002143
	Daucus_carota	12719	32118	39.6008	7	27	25.9259	0.146398	3	33	9.09091	0.000341
	Catharanthus_roseus	25059	33829	74.0755	15	15	100	0.021962	18	19	94.7368	0.039892
	Ilex_polyneura	11893	32253	36.8741	7	25	28	0.357916	5	32	15.625	0.012756
	Panax_ginseng	36083	59352	60.7949	18	57	31.5789	6e-06	24	55	43.6364	0.009185
	Aralia_elata	11997	35042	34.2361	2	30	6.66667	0.001465	5	27	18.5185	0.085309
	Carthamus_tinctorius	14157	33343	42.4587	9	25	36	0.513687	12	28	42.8571	0.96599
	Chrysanthemum_nankingense	41879	56870	73.6399	30	30	100	0.00105	35	43	81.3953	0.248529
	Helianthus_annuus	28421	75590	37.5989	3	96	3.125	0	16	49	32.6531	0.4749
	Lactuca_sativa	19627	38910	50.442	8	24	33.3333	0.093768	7	30	23.3333	0.002992
	Arctium_lappa	13095	32771	39.9591	8	28	28.5714	0.218793	9	36	25	0.06702
	Taraxacum_koksaghyz	36316	46734	77.7079	25	25	100	0.007411	31	33	93.9394	0.025096
	Taraxacum_mongolicum	19938	54708	36.4444	4	52	7.69231	1.7e-05	15	32	46.875	0.220348
	Begonia_fuchsioides	23884	51638	46.2528	8	45	17.7778	0.000128	22	65	33.8462	0.04497
	Begonia_darthvaderiana	8763	23245	37.6984	9	18	50	0.281724	10	32	31.25	0.451925
	Begonia_loranthoides	8542	20824	41.02	6	24	25	0.110765	2	31	6.45161	9.2e-05
	Begonia_masoniana	8793	22812	38.5455	5	22	22.7273	0.127558	19	32	59.375	0.015566
	Begonia_peltatifolia	7242	20497	35.332	7	19	36.8421	0.890524	6	33	18.1818	0.039418
	Corylus_avellana	10078	28167	35.7795	3	4	75	0.101792	20	21	95.2381	0
	Carpinus_fangiana	10769	29499	36.5063	8	20	40	0.745627	7	24	29.1667	0.455323
	Carpinus_viminea	11322	26621	42.5303	14	21	66.6667	0.025337	14	29	48.2759	0.531654
	Ostrya_rehderiana	11119	27104	41.0235	11	18	61.1111	0.083276	5	22	22.7273	0.081147
	Aethionema_arabicum	24436	37839	64.5789	12	16	75	0.383535	13	28	46.4286	0.044729
	Boechera_retrofracta	12877	28268	45.5533	14	21	66.6667	0.052137	11	34	32.3529	0.122431
	Boechera_stricta	11754	27416	42.8728	14	19	73.6842	0.006674	11	31	35.4839	0.406068
	Isatis_indigotica	13438	30323	44.3162	13	19	68.4211	0.034482	8	32	25	0.027908
	Leavenworthia_alabamica	25743	38676	66.5607	19	29	65.5172	0.90523	25	41	60.9756	0.448699
	Lepidium_meyenii	14382	96417	14.9165	2	60	3.33333	0.011794	2	100	2	0.000289
	Microthlaspi_erraticum	29762	49935	59.6015	18	22	81.8182	0.033733	17	35	48.5714	0.183737
	Schrenkiella_parvula	10423	28901	36.0645	20	31	64.5161	0.000979	8	34	23.5294	0.128163
	Sisymbrium_irio	33062	49956	66.1822	18	20	90	0.024372	14	32	43.75	0.007337
	Arabidopsis_halleri	16160	32158	50.2519	19	21	90.4762	0.000228	12	33	36.3636	0.110749
	Arabidopsis_lyrata	12679	30924	41.0005	19	21	90.4762	4e-06	10	37	27.027	0.084123
	Arabis_alpina	20753	35466	58.5152	18	18	100	0.000355	16	32	50	0.32847
	Barbarea_vulgaris	17845	25350	70.3945	16	17	94.1176	0.032176	27	29	93.1034	0.007407
	Brassica_carinata	25547	97149	26.2967	15	73	20.5479	0.26471	9	104	8.65385	4.4e-05
	Brassica_juncea	21129	100816	20.958	12	76	15.7895	0.268419	3	114	2.63158	2e-06
	Brassica_napus	25485	101942	24.9995	12	71	16.9014	0.11516	15	115	13.0435	0.003078
	Brassica_nigra	20706	58105	35.6355	11	40	27.5	0.282811	6	59	10.1695	4.4e-05
	Brassica_oleracea	22839	59064	38.6682	8	37	21.6216	0.033283	9	59	15.2542	0.000223
	Brassica_rapa	14644	47244	30.9965	7	33	21.2121	0.224368	6	54	11.1111	0.001586
	Capsella_grandiflora	13885	24805	55.9766	14	16	87.5	0.011105	18	29	62.069	0.508914
	Capsella_rubella	10521	27682	38.0066	16	19	84.2105	3.4e-05	7	30	23.3333	0.097933
	Cardamine_hirsuta	12558	29458	42.6302	12	16	75	0.008862	9	29	31.0345	0.206909
	Eutrema_salsugineum	10977	26351	41.6569	14	18	77.7778	0.001889	7	28	25	0.073934
	Raphanus_sativus	16082	44100	36.4671	10	30	33.3333	0.72148	7	49	14.2857	0.001262
	Sinapis_alba	20571	49649	41.4329	25	52	48.0769	0.331015	26	57	45.614	0.521885
	Thlaspi_arvense	21709	38735	56.0449	22	40	55	0.894129	9	33	27.2727	0.000873
	Cardamine_enshiensis	9302	52725	17.6425	2	32	6.25	0.090946	3	54	5.55556	0.019828
	Arabidopsis_thaliana	10187	27561	36.9616	15	22	68.1818	0.002429	5	29	17.2414	0.027867
	Buxus_sinica	11574	27027	42.8238	10	22	45.4545	0.803159	17	23	73.913	0.002598
	Carnegiea_gigantea	19542	28292	69.0725	15	15	100	0.009562	18	23	78.2609	0.34055
	Hylocereus_undatus	10190	27735	36.7406	9	18	50	0.243436	13	30	43.3333	0.454109
	Callicarpa_americana	9367	32162	29.1244	4	28	14.2857	0.084044	9	28	32.1429	0.7253
	Camelina_sativa	11982	89418	13.4	6	55	10.9091	0.587721	6	96	6.25	0.039792
	Platycodon_grandiflorus	25022	40018	62.5269	24	25	96	0.000546	16	21	76.1905	0.195922
	Humulus_lupulus	71657	91258	78.5213	22	31	70.9677	0.305897	19	30	63.3333	0.042853
	Lonicera_japonica	11206	33961	32.9967	8	30	26.6667	0.46108	4	26	15.3846	0.056213
	Carica_papaya	9452	22416	42.1663	11	15	73.3333	0.01455	10	21	47.619	0.613028
	Chloranthus_sessilifolius	19963	34065	58.6027	11	22	50	0.412822	17	30	56.6667	0.829617
	Kingdonia_uniflora	32452	43300	74.9469	15	17	88.2353	0.206138	18	28	64.2857	0.193137
	Clethra_arborea	22168	31129	71.2133	21	21	100	0.003578	22	25	88	0.06384
	Cuscuta_campestris	15149	45474	33.3135	3	28	10.7143	0.011193	0	33	0	4.9e-05
	Kalanchoe_fedtschenkoi	15108	30964	48.7921	12	26	46.1538	0.787914	16	25	64	0.128359
	Rhodiola_crenulata	21208	31517	67.2907	20	25	80	0.175714	26	27	96.2963	0.001319
	Benincasa_hispida	11574	27467	42.1378	12	14	85.7143	0.000964	18	30	60	0.047687
	Citrullus_lanatus	10873	23440	46.3865	13	17	76.4706	0.012907	6	29	20.6897	0.005549
	Cucumis_hystrix	9610	23864	40.2699	13	17	76.4706	0.00235	12	28	42.8571	0.780259
	Cucumis_melo	9431	19504	48.3542	15	17	88.2353	0.001006	12	29	41.3793	0.45261
	Cucumis_sativus	8968	19918	45.0246	15	17	88.2353	0.000345	9	28	32.1429	0.170948
	Cucurbita_argyrosperma	5281	30365	17.3917	4	18	22.2222	0.58886	6	62	9.67742	0.10927
	Cucurbita_maxima	5927	32076	18.478	8	33	24.2424	0.393852	9	56	16.0714	0.642902
	Cucurbita_moschata	5858	32205	18.1897	5	32	15.625	0.706969	6	50	12	0.256818
	Cucurbita_pepo	6048	27868	21.7023	5	33	15.1515	0.361517	1	25	4	0.031809
	Lagenaria_siceraria	8517	22472	37.9005	12	17	70.5882	0.005492	6	31	19.3548	0.033401
	Luffa_cylindrica	17676	31661	55.8289	12	17	70.5882	0.220525	8	30	26.6667	0.001306
	Momordica_charantia	9212	19431	47.4088	12	15	80	0.011509	5	26	19.2308	0.004032
	Sechium_edule	7368	28230	26.0999	10	25	40	0.113748	7	41	17.0732	0.188398
	Trichosanthes_anguina	10057	22874	43.9669	12	17	70.5882	0.027072	6	28	21.4286	0.016329
	Siraitia_grosvenorii	17226	30565	56.3586	18	18	100	0.00019	23	33	69.697	0.122532
	Datisca_glomerata	28560	37042	77.1017	17	18	94.4444	0.079956	19	23	82.6087	0.529743
	Aldrovanda_vesiculosa	10097	25123	40.1903	11	35	31.4286	0.290712	12	34	35.2941	0.560619
	Dionaea_muscipula	15558	21135	73.6125	16	19	84.2105	0.294726	20	22	90.9091	0.065738
	Drosera_spatulata	10551	18111	58.2574	15	21	71.4286	0.22121	12	18	66.6667	0.469591
	Diospyros_lotus	13249	51693	25.6302	9	32	28.125	0.746584	6	45	13.3333	0.058913
	Hippophae_rhamnoides	9658	30812	31.3449	6	38	15.7895	0.038816	11	37	29.7297	0.832366
	Rhododendron_delavayi	18931	32938	57.4746	16	16	100	0.000582	12	23	52.1739	0.607237
	Rhododendron_henanense	13092	31092	42.1073	11	17	64.7059	0.059215	7	24	29.1667	0.199295
	Rhododendron_ovatum	17587	41392	42.4889	17	29	58.6207	0.078966	8	28	28.5714	0.1364
	Rhododendron_simsii	14253	32999	43.1922	10	20	50	0.538927	7	24	29.1667	0.165542
	Rhododendron_williamsianum	10271	23548	43.6173	15	18	83.3333	0.000683	7	25	28	0.115523
	Manihot_esculenta	8406	33033	25.4473	6	28	21.4286	0.625527	2	38	5.26316	0.004293
	Ricinus_communis	12526	31221	40.1204	10	18	55.5556	0.181673	7	21	33.3333	0.525848
	Euphorbia_lathyris	21361	36342	58.7777	12	18	66.6667	0.496631	13	23	56.5217	0.826082
	Speranskia_yunnanensis	11754	25141	46.7523	11	16	68.75	0.07791	5	22	22.7273	0.023971
	Arachis_hypogaea	17586	67124	26.1993	11	71	15.493	0.040286	9	65	13.8462	0.023563
	Cicer_arietinum	15275	28269	54.0345	12	27	44.4444	0.317605	7	22	31.8182	0.036616
	Glycine_max	6631	52872	12.5416	2	56	3.57143	0.042722	2	61	3.27869	0.028966
	Glycine_soja	5206	46969	11.0839	0	57	0	0.00769	1	59	1.69492	0.021626
	Lablab_purpureus	9685	20946	46.2379	14	18	77.7778	0.007305	9	21	42.8571	0.756118
	Lupinus_angustifolius	10037	52821	19.0019	4	92	4.34783	0.000342	4	79	5.06329	0.001595
	Lupinus_albus	18742	47603	39.3715	3	41	7.31707	2.7e-05	6	43	13.9535	0.000649
	Medicago_polymorpha	15551	36085	43.0955	15	34	44.1176	0.904244	7	25	28	0.127592
	Medicago_truncatula	22037	50894	43.2998	18	42	42.8571	0.95385	8	26	30.7692	0.19733
	Phaseolus_vulgaris	8885	32720	27.1546	11	31	35.4839	0.297357	11	34	32.3529	0.495794
	Senna_tora	17499	45268	38.6564	13	25	52	0.170795	8	30	26.6667	0.177599
	Spatholobus_suberectus	9461	31106	30.4154	13	30	43.3333	0.124277	3	34	8.82353	0.006223
	Vigna_unguiculata	8846	29773	29.7115	12	28	42.8571	0.128197	5	29	17.2414	0.141849
	Dalbergia_odorifera	9315	30310	30.7324	5	30	16.6667	0.095084	11	37	29.7297	0.894894
	Pisum_sativum	25802	44756	57.6504	25	40	62.5	0.534945	19	27	70.3704	0.181131
	Quercus_robur	10916	25808	42.297	11	14	78.5714	0.006025	14	26	53.8462	0.233505
	Castanopsis_tibetana	17925	40937	43.7868	9	19	47.3684	0.753063	5	29	17.2414	0.003971
	Quercus_mongolica	17077	36553	46.7185	13	24	54.1667	0.464716	5	23	21.7391	0.016377
	Quercus_acutissima	14251	31040	45.9117	12	18	66.6667	0.077315	7	29	24.1379	0.018674
	Boea_hygrometrica	39071	47778	81.7761	21	21	100	0.030526	17	20	85	0.708847
	Carya_illinoinensis	7072	31911	22.1616	4	31	12.9032	0.214711	4	40	10	0.064137
	Juglans_sigillata	9160	30387	30.1445	2	31	6.45161	0.004054	3	38	7.89474	0.00281
	Cyclocarya_paliurus	16513	56403	29.2768	4	35	11.4286	0.020337	6	36	16.6667	0.096441
	Pogostemon_cablin	30418	110850	27.4407	11	81	13.5802	0.005192	9	86	10.4651	0.00042
	Perilla_frutescens	6548	38941	16.8152	7	31	22.5806	0.390963	6	34	17.6471	0.896854
	Salvia_hispanica	9458	31058	30.4527	8	33	24.2424	0.438436	7	32	21.875	0.291923
	Genlisea_aurea	10214	17685	57.7552	19	19	100	0.000194	11	11	100	0.00457
	Corchorus_olitorius	19877	35703	55.6732	17	17	100	0.000235	21	24	87.5	0.001703
	Gossypium_barbadense	9275	74561	12.4395	2	71	2.8169	0.014034	9	94	9.57447	0.400218
	Gossypium_raimondii	11565	37505	30.8359	6	36	16.6667	0.065734	7	44	15.9091	0.032107
	Corchorus_capsularis	15821	29356	53.8936	17	17	100	0.000137	23	24	95.8333	3.8e-05
	Gossypium_hirsutum	8532	75376	11.3193	0	71	0	0.002611	3	92	3.26087	0.014727
	Gossypium_darwinii	10225	78303	13.0582	0	71	0	0.001093	6	96	6.25	0.047806
	Theobroma_cacao	11256	29452	38.2181	11	19	57.8947	0.077666	4	22	18.1818	0.05318
	Gossypium_rotundifolium	18562	41590	44.6309	8	35	22.8571	0.009589	6	48	12.5	8e-06
	Artocarpus_altilis	8014	34010	23.5637	3	28	10.7143	0.109224	2	41	4.87805	0.004826
	Moringa_oleifera	7656	18451	41.4937	8	13	61.5385	0.142582	7	20	35	0.555794
	Morella_rubra	13501	29351	45.9984	14	17	82.3529	0.002642	12	18	66.6667	0.078607
	Eucalyptus_grandis	12285	36349	33.7974	13	17	76.4706	0.000201	16	26	61.5385	0.0028
	Melaleuca_alternifolia	14154	37226	38.0218	13	18	72.2222	0.002807	15	27	55.5556	0.060654
	Malania_oleifera	13984	24094	58.0393	14	14	100	0.001469	50	59	84.7458	3.3e-05
	Fraxinus_excelsior	31477	38949	80.8159	51	54	94.4444	0.011001	41	45	91.1111	0.079539
	Olea_europaea	32372	50684	63.8703	27	41	65.8537	0.791571	26	43	60.4651	0.642205
	Fraxinus_pennsylvanica	9452	35470	26.6479	7	47	14.8936	0.068486	8	40	20	0.341839
	Jasminum_sambac	11094	24002	46.2211	11	21	52.381	0.571446	9	22	40.9091	0.617414
	Averrhoa_carambola	8951	24531	36.4885	11	15	73.3333	0.003047	4	24	16.6667	0.043755
	Paeonia_suffruticosa	24490	35687	68.6244	16	16	100	0.006843	17	18	94.4444	0.018252
	Mimulus_guttatus	10456	28140	37.1571	10	23	43.4783	0.530606	4	23	17.3913	0.049873
	Mimulus_luteus	10618	46855	22.6614	6	42	14.2857	0.194919	8	45	17.7778	0.434084
	Antirrhinum_majus	16347	37234	43.9034	14	32	43.75	0.986053	14	25	56	0.223103
	Gilia_yorkii	19133	43969	43.5147	27	48	56.25	0.075298	14	30	46.6667	0.727768
	Fagopyrum_esculentum	257179	286768	89.6819	35	36	97.2222	0.136953	55	57	96.4912	0.091039
	Fagopyrum_tataricum	13875	31839	43.5786	10	25	40	0.718315	21	32	65.625	0.011948
	Polygonum_cuspidatum	20031	30335	66.0326	20	25	80	0.140451	24	31	77.4194	0.180869
	Aegiceras_corniculatum	16746	40727	41.1177	7	24	29.1667	0.234219	6	28	21.4286	0.034281
	Primula_veris	12358	18285	67.5855	17	17	100	0.004307	21	22	95.4545	0.005241
	Telopea_speciosissima	8912	39350	22.648	3	41	7.31707	0.019041	6	32	18.75	0.598443
	Aquilegia_coerulea	12405	24823	49.9738	11	13	84.6154	0.012511	7	14	50	0.998437
	Kandelia_obovata	5238	19138	27.3696	3	27	11.1111	0.058227	5	30	16.6667	0.188827
	Bruguiera_sexangula	7108	26038	27.2986	10	31	32.2581	0.535635	2	35	5.71429	0.004165
	Roridula_gorgonias	16709	22655	73.7541	21	21	100	0.006272	21	25	84	0.244465
	Eriobotrya_japonica	10700	45743	23.3916	1	34	2.94118	0.004855	2	43	4.65116	0.003703
	Prunus_armeniaca	20649	37521	55.0332	13	18	72.2222	0.142741	7	23	30.4348	0.017757
	Prunus_mandshurica	21188	39021	54.299	12	15	80	0.045734	9	24	37.5	0.098629
	Prunus_sibirica	23797	43741	54.4043	12	18	66.6667	0.296324	6	24	25	0.003835
	Rubus_chingii	13742	33101	41.5154	12	18	66.6667	0.030397	11	27	40.7407	0.934923
	Rubus_occidentalis	15244	33286	45.797	12	17	70.5882	0.040264	3	22	13.6364	0.002472
	Fragaria_daltoniana	12775	28131	45.4125	11	19	57.8947	0.274659	7	22	31.8182	0.200478
	Fragaria_iinumae	11035	23661	46.6379	12	18	66.6667	0.08863	4	19	21.0526	0.025437
	Fragaria_mandshurica	10349	25411	40.7265	8	16	50	0.450412	10	24	41.6667	0.925345
	Fragaria_nilgerrensis	11933	24491	48.724	10	16	62.5	0.27043	9	25	36	0.203311
	Fragaria_nubicola	11614	27587	42.0995	12	18	66.6667	0.034831	8	20	40	0.849223
	Fragaria_pentaphylla	12970	23853	54.3747	17	17	100	0.00016	19	25	76	0.030022
	Fragaria_viridis	11515	24779	46.4708	12	17	70.5882	0.04626	8	22	36.3636	0.342063
	Gillenia_trifoliata	11979	28792	41.6053	12	17	70.5882	0.01537	4	24	16.6667	0.013219
	Malus_baccata	16194	45931	35.2572	8	31	25.8065	0.270882	17	43	39.5349	0.557324
	Potentilla_anserina	7609	46495	16.3652	4	40	10	0.276672	1	56	1.78571	0.003193
	Prunus_avium	19908	38275	52.0131	11	16	68.75	0.18032	9	26	34.6154	0.075891
	Prunus_domestica	12545	130648	9.60214	4	83	4.81928	0.139214	4	113	3.53982	0.028748
	Prunus_dulcis	11054	31654	34.9213	13	22	59.0909	0.017457	6	31	19.3548	0.069164
	Prunus_mume	13176	29706	44.3547	13	18	72.2222	0.017358	6	22	27.2727	0.10692
	Prunus_salicina	10042	24395	41.1642	12	19	63.1579	0.051517	4	26	15.3846	0.007588
	Prunus_yedoensis	19124	41294	46.3118	14	26	53.8462	0.441178	20	33	60.6061	0.099746
	Pyrus_betulifolia	20813	59520	34.9681	2	36	5.55556	0.000216	5	50	10	0.000215
	Pyrus_pyrifolia	7808	42552	18.3493	1	38	2.63158	0.012321	5	44	11.3636	0.231422
	Rosa_chinensis	21495	45469	47.274	13	18	72.2222	0.034036	12	23	52.1739	0.637951
	Rosa_wichuraiana	16872	32674	51.6374	13	20	65	0.231903	10	22	45.4545	0.561836
	Sorbus_pohuashanensis	11702	46870	24.9669	0	34	0	0.000771	0	38	0	0.000377
	Malus_sylvestris	13369	45199	29.5781	2	36	5.55556	0.001591	3	43	6.97674	0.001168
	Malus_sieversii	12412	45210	27.4541	2	33	6.06061	0.005901	3	40	7.5	0.004697
	Malus_domestica	12622	45352	27.8312	1	32	3.125	0.001821	3	39	7.69231	0.005023
	Fragaria_ananassa	20365	108087	18.8413	2	71	2.8169	0.000555	3	79	3.79747	0.000629
	Fragaria_vesca	12875	28588	45.0364	11	18	61.1111	0.170594	3	22	13.6364	0.003084
	Prunus_persica	15477	30181	51.2806	12	18	66.6667	0.19169	9	24	37.5	0.176978
	Pyrus_communis	9295	37431	24.8324	4	29	13.7931	0.168942	3	37	8.10811	0.018573
	Rosa_rugosa	23437	39704	59.0293	11	17	64.7059	0.634196	11	25	44	0.126632
	Rosa_multiflora	54836	67380	81.3832	23	23	100	0.021809	30	31	96.7742	0.02771
	Coffea_canephora	12314	25574	48.1505	12	17	70.5882	0.064184	3	17	17.6471	0.011859
	Neolamarckia_cadamba	10109	35390	28.5646	3	28	10.7143	0.036575	5	34	14.7059	0.073726
	Citrus_grandis	11865	30123	39.3885	12	17	70.5882	0.008493	8	22	36.3636	0.77161
	Citrus_sinensis	13133	25379	51.7475	15	17	88.2353	0.002615	9	24	37.5	0.162671
	Populus_glandulosa	9801	85755	11.4291	1	66	1.51515	0.011367	1	68	1.47059	0.009857
	Populus_pruinosa	10451	35131	29.7487	9	34	26.4706	0.676001	12	34	35.2941	0.479603
	Populus_trichocarpa	7823	42950	18.2142	3	35	8.57143	0.139487	3	36	8.33333	0.12462
	Salix_brachista	6932	30209	22.9468	1	30	3.33333	0.01064	4	32	12.5	0.160051
	Salix_suchowensis	9164	36449	25.142	2	34	5.88235	0.009653	5	38	13.1579	0.088709
	Xanthoceras_sorbifolium	6486	15831	40.9702	7	8	87.5	0.007468	5	13	38.4615	0.854127
	Litchi_chinensis	11525	31896	36.1331	15	24	62.5	0.007197	3	29	10.3448	0.003853
	Nephelium_lappaceum	19414	49955	38.863	14	23	60.8696	0.030419	6	26	23.0769	0.098741
	Sapindus_mukorossi	13603	30184	45.0669	11	16	68.75	0.056991	3	23	13.0435	0.002031
	Vitellaria_paradoxa	10198	38078	26.7819	4	28	14.2857	0.135479	3	25	12	0.095178
	Simmondsia_chinensis	9797	25596	38.2755	13	16	81.25	0.000408	7	20	35	0.763217
	Capsicum_baccatum	22767	35853	63.501	15	22	68.1818	0.648454	22	27	81.4815	0.052368
	Capsicum_chinense	21478	34974	61.4113	15	20	75	0.212015	26	26	100	5.3e-05
	Petunia_axillaris	19054	32928	57.8656	19	24	79.1667	0.034625	22	31	70.9677	0.139744
	Petunia_inflata	22244	36697	60.6153	23	25	92	0.001323	26	37	70.2703	0.229587
	Solanum_aethiopicum	19409	34906	55.6036	11	17	64.7059	0.450145	19	25	76	0.040179
	Solanum_chacoense	17802	37740	47.1701	11	25	44	0.750928	20	27	74.0741	0.00512
	Solanum_chilense	18658	25885	72.0804	18	18	100	0.008288	20	23	86.9565	0.111864
	Solanum_pimpinellifolium	13844	35761	38.7126	7	20	35	0.733277	16	26	61.5385	0.016921
	Physalis_pubescens	16021	32075	49.9486	11	20	55	0.651504	12	22	54.5455	0.666411
	Solanum_muricatum	13880	33734	41.1454	9	23	39.1304	0.844368	13	27	48.1481	0.459834
	Solanum_lycopersicoides	16619	37939	43.8045	11	25	44	0.984289	12	26	46.1538	0.809275
	Solanum_lycopersicum	13381	34075	39.2693	8	20	40	0.946662	15	25	60	0.033871
	Solanum_tuberosum	16787	56218	29.8605	4	38	10.5263	0.009221	16	33	48.4848	0.019446
	Capsicum_annuum	23298	34899	66.7584	17	21	80.9524	0.16745	22	27	81.4815	0.104479
	Solanum_pennellii	27108	44965	60.2869	10	22	45.4545	0.155194	15	26	57.6923	0.786929
	Solanum_melongena	18400	36568	50.3172	11	23	47.8261	0.811206	9	25	36	0.152356
	Coffea_humblotiana	14240	32488	43.8316	9	15	60	0.207047	6	20	30	0.212654
	Nicotiana_benthamiana	23640	61328	38.5468	5	42	11.9048	0.00039	7	44	15.9091	0.00204
	Nicotiana_attenuata	26207	33449	78.3491	23	24	95.8333	0.037583	24	27	88.8889	0.183727
	Nicotiana_tabacum	18565	69500	26.7122	18	44	40.9091	0.033381	15	56	26.7857	0.990088
	Nicotiana_tomentosiformis	8571	53753	15.9452	3	66	4.54545	0.011437	19	40	47.5	0
	Solanum_habrochaites	18928	35411	53.4523	12	15	80	0.039314	25	26	96.1538	1.3e-05
	Tetracentron_sinense	8773	32690	26.837	11	36	30.5556	0.614809	6	35	17.1429	0.195753
	Camellia_oleifera	24653	41565	59.3119	9	21	42.8571	0.124901	7	22	31.8182	0.008685
	Aquilaria_sinensis	10883	29203	37.2667	10	21	47.619	0.326709	11	23	47.8261	0.29515
	Vitis_amurensis	13735	32885	41.7668	17	24	70.8333	0.003901	8	27	29.6296	0.201143
	Vitis_riparia	8016	39906	20.0872	7	28	25	0.516614	3	27	11.1111	0.244478
	Vitis_vinifera	12638	31845	39.686	16	19	84.2105	7.3e-05	6	23	26.087	0.182657

## Sheet: Table S5
Table S5. The statistics and significance analysis of the number of ARF and Aux/IAA proximal duplication genes in 396 species with P-value<0.05.
Taxa	Species	Whole genome			ARF				Aux/IAA
		Proximal gene	Total genes	Percent(%)	Proximal gene	Total genes	Percent(%)	P-value	Proximal gene	Total genes	Percent(%)	P-value
Algae	Cyanidioschyzon_merolae	29	4803	0.603789	0	0	NA	NA	0	0	NA	NA
	Cyanidiococcus_yangmingshanensis	36	5189	0.693775	0	0	NA	NA	0	0	NA	NA
	Galdieria_sulphuraria	29	6622	0.437934	0	0	NA	NA	0	0	NA	NA
	Chondrus_crispus	267	9807	2.72255	0	0	NA	NA	0	0	NA	NA
	Gracilariopsis_chorda	343	10806	3.17416	0	0	NA	NA	0	0	NA	NA
	Porphyra_umbilicalis	257	13125	1.9581	0	0	NA	NA	0	0	NA	NA
	Cyanophora_paradoxa	2264	24922	9.08434	0	0	NA	NA	0	0	NA	NA
	Prasinoderma_coloniale	33	7139	0.46225	0	0	NA	NA	0	0	NA	NA
	Ostreococcus_lucimarinus	54	7796	0.692663	0	0	NA	NA	0	0	NA	NA
	Bathycoccus_prasinos	84	7895	1.06396	0	0	NA	NA	0	0	NA	NA
	Micromonas_pusilla	108	10660	1.01313	0	0	NA	NA	0	0	NA	NA
	Chloropicon_primus	133	8639	1.53953	0	0	NA	NA	0	0	NA	NA
	Coccomyxa_subellipsoidea	235	9629	2.44054	0	0	NA	NA	0	0	NA	NA
	Chlorella_variabilis	316	9780	3.23108	0	0	NA	NA	0	0	NA	NA
	Micractinium_conductrix	391	9217	4.24216	0	0	NA	NA	0	0	NA	NA
	Auxenochlorella_protothecoides	53	7014	0.755632	0	0	NA	NA	0	0	NA	NA
	Ulva_mutabilis	647	12924	5.00619	0	0	NA	NA	0	0	NA	NA
	Chlamydomonas_incerta	988	16957	5.8265	0	0	NA	NA	0	0	NA	NA
	Chlamydomonas_schloesseri	790	16268	4.85616	0	0	NA	NA	0	0	NA	NA
	Chlamydomonas_reinhardtii	1162	17741	6.5498	0	0	NA	NA	0	0	NA	NA
	Chlamydomonas_eustigma	498	13981	3.56198	0	0	NA	NA	0	0	NA	NA
	Edaphochlamys_debaryana	1652	20450	8.07824	0	0	NA	NA	0	0	NA	NA
	Astrephomene_gubernaculifera	370	11272	3.28247	0	0	NA	NA	0	0	NA	NA
	Dunaliella_salina	344	16697	2.06025	0	0	NA	NA	0	0	NA	NA
	Tetrabaena_socialis	658	14296	4.60269	0	0	NA	NA	0	0	NA	NA
	Volvox_carteri	454	14247	3.18664	0	0	NA	NA	0	0	NA	NA
	Gonium_pectorale	957	16290	5.87477	0	0	NA	NA	0	0	NA	NA
	Chromochloris_zofingiensis	399	15369	2.59614	0	0	NA	NA	0	0	NA	NA
	Monoraphidium_neglectum	161	16755	0.960907	0	0	NA	NA	0	0	NA	NA
	Chlorokybus_atmophyticus	239	9300	2.56989	0	1	0	0.870984	0	0	NA	NA
	Mesostigma_viride	70	9300	0.752688	0	0	NA	NA	0	0	NA	NA
	Klebsormidium_nitens	435	17207	2.52804	0	0	NA	NA	0	0	NA	NA
	Chara_braunii	1393	35664	3.9059	0	1	0	0.840222	0	2	0	0.775553
	Mesotaenium_endlicherianum	330	11080	2.97834	0	1	0	0.860917	0	0	NA	NA
	Penium_margaritaceum	303	52333	0.578985	0	0	NA	NA	0	2	0	0.914058
	Spirogloea_muscicola	168	27137	0.619081	0	3	0	0.891264	0	0	NA	NA
Bryophytes	Marchantia_polymorpha	699	19287	3.6242	0	4	0	0.698136	0	3	0	0.736963
	Physcomitrella_patens	734	26610	2.75836	0	15	0	0.514213	0	4	0	0.736235
	Fontinalis_antipyretica	137	16538	0.828395	0	5	0	0.838067	0	2	0	0.897158
	Entodon_seductrix	1391	25801	5.39126	2	7	28.5714	0.006654	0	2	0	0.73567
	Hypnum_curvifolium	1650	29077	5.67459	1	5	20	0.166311	0	2	0	0.728689
	Anthoceros_angustus	796	14629	5.44125	0	4	0	0.631397	0	2	0	0.734426
	Anthoceros_agrestis	2053	24668	8.32252	0	3	0	0.601767	0	1	0	0.763188
	Anthoceros_punctatus	2278	25431	8.95757	0	4	0	0.530439	0	2	0	0.657335
Ferns	Selaginella_moellendorffii	2096	22272	9.41092	0	7	0	0.3938	0	10	0	0.308098
	Isoetes_taiwanensis	2962	41199	7.18949	0	7	0	0.461505	2	10	20	0.116937
	Azolla_filiculoides	437	33800	1.2929	0	18	0	0.627279	0	9	0	0.73134
	Salvinia_cucullata	392	19914	1.96846	0	13	0	0.60941	0	9	0	0.670757
	Alsophila_spinulosa	5362	67446	7.95006	0	21	0	0.17807	0	19	0	0.200198
Gymnosperms	Sequoiadendron_giganteum	4266	40849	10.4433	0	16	0	0.171968	1	18	5.55556	0.497778
	Abies_alba	229	97750	0.234271	0	10	0	0.87821	0	35	0	0.774355
	Picea_abies	236	66632	0.354184	0	17	0	0.805825	0	33	0	0.731986
	Pinus_taeda	660	47602	1.3865	0	5	0	0.790901	2	13	15.3846	1.6e-05
	Ginkgo_biloba	2810	41309	6.80239	0	14	0	0.312088	2	13	15.3846	0.219243
	Gnetum_montanum	1442	27459	5.25147	0	12	0	0.41477	0	6	0	0.564163
	Welwitschia_mirabilis	1219	26990	4.51649	0	13	0	0.432948	0	14	0	0.415784
	Cycas_panzhihuaensis	2891	32008	9.03212	0	18	0	0.181279	0	11	0	0.295997
Basal angiosperms	Amborella_trichopoda	3201	41265	7.75718	1	21	4.7619	0.607919	5	21	23.8095	0.005997
	Euryale_ferox	817	40049	2.04	0	47	0	0.322509	1	59	1.69492	0.851355
	Nymphaea_colorata	1137	24059	4.72588	2	16	12.5	0.143128	0	24	0	0.275246
Magnoliids	Magnolia_biondii	6338	41181	15.3906	4	23	17.3913	0.790383	3	24	12.5	0.694816
	Cinnamomum_kanehirae	2708	27899	9.70644	0	23	0	0.115872	0	21	0	0.132987
	Aristolochia_contorta	1016	18315	5.54737	0	13	0	0.382241	0	14	0	0.364536
	Aristolochia_fimbriata	1132	21751	5.20436	0	13	0	0.398222	1	13	7.69231	0.686441
	Chloranthus_spicatus	317	16024	1.97828	0	15	0	0.582179	0	14	0	0.595038
Monocots	Allium_cepa	2935	85077	3.44982	2	33	6.06061	0.41136	2	19	10.5263	0.09111
	Allium_sativum	5350	57561	9.29449	0	27	0	0.096255	7	32	21.875	0.014306
	Lemna_minor	105	22382	0.469127	0	21	0	0.753056	0	14	0	0.797272
	Spirodela_polyrhiza	1031	19592	5.26235	0	15	0	0.361359	0	18	0	0.317362
	Spirodela_intermedia	1099	21894	5.01964	0	17	0	0.343211	0	20	0	0.303916
	Amorphophallus_konjac	3351	44332	7.55887	5	37	13.5135	0.170921	2	36	5.55556	0.649414
	Areca_catechu	1639	31569	5.1918	0	28	0	0.215627	0	45	0	0.116478
	Calamus_simplicifolius	3131	51235	6.11106	0	39	0	0.111114	4	43	9.30233	0.382612
	Asparagus_officinalis	848	27395	3.09546	0	19	0	0.435954	0	23	0	0.391371
	Asparagus_setaceus	1988	28410	6.99754	3	20	15	0.160957	0	26	0	0.16193
	Ananas_comosus	1000	27024	3.70041	0	20	0	0.380682	0	21	0	0.369031
	Kobresia_littledalei	1449	22441	6.45693	0	14	0	0.325598	0	25	0	0.188983
	Dioscorea_dumetorum	987	35550	2.77637	0	29	0	0.362817	0	34	0	0.324457
	Dioscorea_alata	1687	25189	6.69737	0	21	0	0.219549	1	25	4	0.589641
	Ensete_ventricosum	324	58438	0.554434	0	24	0	0.714518	0	51	0	0.593873
	Musa_schizocarpa	600	32809	1.82877	1	42	2.38095	0.789579	0	48	0	0.344359
	Ensete_glaucum	617	36836	1.67499	1	48	2.08333	0.825661	0	44	0	0.386623
	Musa_acuminata	1606	36979	4.34301	1	50	2	0.416463	1	50	2	0.416463
	Musa_balbisiana	711	33021	2.15318	1	31	3.22581	0.680952	1	49	2.04082	0.956817
	Musa_itinerans	452	32456	1.39265	0	41	0	0.446688	0	41	0	0.446688
	Apostasia_shenzhenica	442	21743	2.03284	0	18	0	0.541104	0	12	0	0.61778
	Phalaenopsis_aphrodite	725	28910	2.50778	0	16	0	0.521178	0	17	0	0.508437
	Cymbidium_ensifolium	1256	28738	4.37052	0	17	0	0.378084	0	22	0	0.316002
	Dendrobium_chrysotoxum	2007	30041	6.68087	0	12	0	0.353998	0	25	0	0.180965
	Dendrobium_nobile	2015	29043	6.93799	0	22	0	0.200317	0	16	0	0.274768
	Gastrodia_menghaiensis	501	17948	2.7914	0	13	0	0.541214	0	12	0	0.557197
	Daemonorops_jenkinsiana	4629	53342	8.67796	0	31	0	0.086109	2	46	4.34783	0.296952
	Avena_eriantha	3662	46234	7.92058	0	25	0	0.142535	0	33	0	0.092033
	Avena_atlantica	3826	45724	8.3676	1	24	4.16667	0.457404	1	31	3.22581	0.301264
	Bonia_amplexicaulis	759	47056	1.61297	0	60	0	0.321305	0	76	0	0.264333
	Brachypodium_distachyon	2009	34310	5.85544	0	25	0	0.212423	0	27	0	0.195029
	Brachypodium_hybridum	2488	70160	3.54618	0	50	0	0.175158	0	54	0	0.158835
	Brachypodium_stace	1425	29898	4.76621	0	25	0	0.263336	0	27	0	0.245065
	Cenchrus_purpureus	3222	65485	4.92021	0	52	0	0.100929	1	72	1.38889	0.166012
	Cleistogenes_songorica	1494	55440	2.69481	0	49	0	0.24406	0	61	0	0.193693
	Coix_lacrymajobi	1674	39574	4.23005	0	26	0	0.283893	0	29	0	0.25774
	Dichanthelium_oligosanthes	554	26468	2.09309	0	23	0	0.483173	2	28	7.14286	0.062423
	Eragrostis_curvula	7886	55182	14.2909	0	30	0	0.025323	3	39	7.69231	0.239121
	Guadua_angustifolia	14	38575	0.0362929	0	44	0	0.899422	0	46	0	0.897174
	Miscanthus_sinensis	2913	67789	4.29716	0	47	0	0.146312	0	64	0	0.090046
	Oryza_brachyantha	896	24308	3.68603	0	25	0	0.32801	0	31	0	0.276069
	Oryza_rufipogon	2577	37173	6.93245	0	25	0	0.172381	0	30	0	0.134959
	Oryza_sativa	3185	42189	7.54936	0	25	0	0.153073	0	32	0	0.105998
	Panicum_hallii	1748	33805	5.17083	0	25	0	0.242994	0	28	0	0.216607
	Panicum_virgatum	3956	80278	4.92788	0	46	0	0.122564	0	57	0	0.085645
	Phyllostachys_edulis	2335	50936	4.58418	0	55	0	0.104053	1	66	1.51515	0.233311
	Saccharum_spontaneum	4631	83826	5.52454	6	80	7.5	0.439575	2	88	2.27273	0.1819
	Saccharum_hybrid	2361	25316	9.32612	2	18	11.1111	0.79462	0	17	0	0.18608
	Secale_cereale	6282	57222	10.9783	0	22	0	0.099537	7	33	21.2121	0.06017
	Setaria_italica	2207	34584	6.38156	0	24	0	0.200889	0	29	0	0.159739
	Setaria_viridis	2660	38334	6.93901	0	24	0	0.180993	2	32	6.25	0.878145
	Sorghum_bicolor	1876	34129	5.49679	0	27	0	0.210151	0	28	0	0.201904
	Triticum_aestivum	4267	107545	3.96764	0	69	0	0.091334	1	88	1.13636	0.173678
	Triticum_turgidum	3369	63992	5.26472	0	42	0	0.126578	0	58	0	0.072607
	Triticum_urartu	3374	41448	8.14032	0	21	0	0.172524	2	25	8	0.979537
	Zea_mays	1272	39498	3.22042	2	40	5	0.524102	0	53	0	0.184184
	Zoysia_japonica	1492	59271	2.51725	0	23	0	0.44091	0	45	0	0.281053
	Zoysia_matrella	1925	95079	2.02463	0	39	0	0.36933	0	83	0	0.19032
	Zoysia_pacifica	1718	65252	2.63287	0	26	0	0.401761	0	54	0	0.226904
	Leersia_perrieri	1886	29129	6.47465	0	24	0	0.197415	0	26	0	0.179732
	Olyra_latifolia	2089	36578	5.71108	0	24	0	0.227947	0	31	0	0.17061
	Oryza_barthii	2601	34638	7.50909	0	23	0	0.171795	0	32	0	0.107012
	Oryza_glaberrima	2114	31391	6.73441	0	22	0	0.207545	1	29	3.44828	0.480229
	Oryza_glumaepatula	2507	35735	7.01553	0	25	0	0.169641	1	31	3.22581	0.408827
	Oryza_meridionalis	1979	29308	6.75242	0	24	0	0.187414	0	21	0	0.217527
	Oryza_nivara	2448	36314	6.7412	0	25	0	0.178865	0	30	0	0.140871
	Oryza_punctata	2430	31762	7.65065	1	26	3.84615	0.465597	0	33	0	0.098255
	Achnatherum_splendens	2239	49632	4.5112	1	41	2.43902	0.522732	1	47	2.12766	0.431205
	Dendrocalamus_latiflorus	3244	135230	2.39888	1	129	0.775194	0.228196	2	200	1	0.19619
	Echinochloa_colona	2526	93693	2.69604	1	79	1.26582	0.432635	0	83	0	0.129403
	Echinochloa_crusgalli	2905	104774	2.77263	1	80	1.25	0.406923	2	89	2.24719	0.762799
	Echinochloa_oryzicola	2467	68541	3.59931	0	51	0	0.167617	0	59	0	0.13776
	Phragmites_australis	1070	63867	1.67536	0	61	0	0.307969	0	81	0	0.240079
	Sporobolus_pyramidalis	2342	51207	4.57359	4	61	6.55738	0.45868	5	79	6.32911	0.455605
	Sporobolus_stapfianus	10747	52808	20.3511	8	52	15.3846	0.373905	9	77	11.6883	0.059143
	Pennisetum_purpureum	2719	77139	3.52481	0	47	0	0.190061	1	66	1.51515	0.376057
	Hordeum_marinum	6211	73907	8.4038	0	24	0	0.137841	2	32	6.25	0.660612
	Zostera_marina	652	20450	3.18826	0	14	0	0.497135	0	15	0	0.482158
	Zostera_muelleri	187	35875	0.521254	0	24	0	0.722873	0	29	0	0.696674
Dicots	Strobilanthes_cusia	1498	32148	4.6597	0	30	0	0.225952	0	28	0	0.242083
	Acer_catalpifolium	4198	35132	11.9492	1	24	4.16667	0.239899	0	24	0	0.071132
	Acer_pseudosieboldianum	3308	32430	10.2004	3	28	10.7143	0.928446	1	30	3.33333	0.214041
	Actinidia_chinensis	397	33115	1.19885	0	43	0	0.470095	0	50	0	0.436037
	Mesembryanthemum_crystallinum	1294	24234	5.33961	0	13	0	0.391821	0	16	0	0.342114
	Bretschneidera_sinensis	2103	47092	4.46573	0	32	0	0.221321	0	38	0	0.182612
	Amaranthus_hypochondriacus	371	7731	4.79886	0	9	0	0.500611	0	8	0	0.525421
	Beta_patula	788	25068	3.14345	0	15	0	0.485353	0	17	0	0.457617
	Beta_vulgaris	1006	24061	4.18104	0	12	0	0.469307	2	16	12.5	0.096734
	Chenopodium_pallidicaule	936	21880	4.27788	0	13	0	0.445935	1	17	5.88235	0.743862
	Chenopodium_quinoa	1830	44776	4.08701	0	30	0	0.258213	1	36	2.77778	0.691627
	Spinacia_oleracea	1786	28964	6.16628	0	15	0	0.320798	1	23	4.34783	0.717015
	Amaranthus_cruentus	807	25477	3.16756	2	27	7.40741	0.208967	1	26	3.84615	0.843476
	Atriplex_hortensis	3218	37021	8.69236	1	14	7.14286	0.836976	2	25	8	0.902232
	Haloxylon_ammodendron	4131	41647	9.91908	0	15	0	0.198737	1	18	5.55556	0.535753
	Sclerocarya_birrea	999	18937	5.27539	0	16	0	0.345199	0	19	0	0.303652
	Apium_graveolens	1197	31326	3.82111	0	28	0	0.291566	0	37	0	0.22536
	Coriandrum_sativum	2296	40747	5.63477	4	34	11.7647	0.121439	3	44	6.81818	0.733704
	Daucus_carota	1404	32118	4.37138	0	27	0	0.266596	0	33	0	0.219379
	Catharanthus_roseus	279	33829	0.824736	0	15	0	0.723951	0	19	0	0.691003
	Ilex_polyneura	1705	32253	5.28633	0	25	0	0.237515	1	32	3.125	0.584904
	Panax_ginseng	1096	59352	1.84661	0	57	0	0.300415	0	55	0	0.309051
	Aralia_elata	2768	35042	7.89909	1	30	3.33333	0.353942	1	27	3.7037	0.419052
	Carthamus_tinctorius	2199	33343	6.59509	1	25	4	0.601207	1	28	3.57143	0.519262
	Chrysanthemum_nankingense	3896	56870	6.85071	0	30	0	0.13745	4	43	9.30233	0.524726
	Helianthus_annuus	4283	75590	5.66609	5	96	5.20833	0.846266	0	49	0	0.086249
	Lactuca_sativa	2528	38910	6.49704	1	24	4.16667	0.643295	2	30	6.66667	0.969943
	Arctium_lappa	1683	32771	5.13564	0	28	0	0.218263	2	36	5.55556	0.909174
	Taraxacum_koksaghyz	957	46734	2.04776	0	25	0	0.469719	1	33	3.0303	0.690391
	Taraxacum_mongolicum	2383	54708	4.35585	0	52	0	0.123838	1	32	3.125	0.733063
	Begonia_fuchsioides	475	51638	0.919865	0	45	0	0.518047	0	65	0	0.437262
	Begonia_darthvaderiana	1468	23245	6.31534	0	18	0	0.270674	2	32	6.25	0.987885
	Begonia_loranthoides	503	20824	2.41548	0	24	0	0.440858	0	31	0	0.381052
	Begonia_masoniana	1565	22812	6.86042	3	22	13.6364	0.209066	1	32	3.125	0.403355
	Begonia_peltatifolia	167	20497	0.814753	0	19	0	0.692798	0	33	0	0.602612
	Corylus_avellana	6	28167	0.0213015	0	4	0	0.976711	0	21	0	0.946669
	Carpinus_fangiana	1447	29499	4.90525	0	20	0	0.309779	0	24	0	0.265869
	Carpinus_viminea	2738	26621	10.2851	0	21	0	0.120773	0	29	0	0.068267
	Ostrya_rehderiana	2566	27104	9.46724	0	18	0	0.170087	2	22	9.09091	0.951941
	Aethionema_arabicum	1009	37839	2.66656	0	16	0	0.507928	0	28	0	0.381123
	Boechera_retrofracta	1268	28268	4.48564	1	21	4.7619	0.951248	0	34	0	0.206379
	Boechera_stricta	1124	27416	4.0998	0	19	0	0.367459	1	31	3.22581	0.806223
	Isatis_indigotica	1941	30323	6.40108	0	19	0	0.254337	0	32	0	0.139065
	Leavenworthia_alabamica	420	38676	1.08594	0	29	0	0.572584	0	41	0	0.502278
	Lepidium_meyenii	1874	96417	1.94364	0	60	0	0.275474	0	100	0	0.159167
	Microthlaspi_erraticum	3300	49935	6.60859	2	22	9.09091	0.63941	1	35	2.85714	0.371745
	Schrenkiella_parvula	478	28901	1.65392	1	31	3.22581	0.493021	0	34	0	0.449553
	Sisymbrium_irio	1715	49956	3.43302	0	20	0	0.399111	0	32	0	0.286161
	Arabidopsis_halleri	1647	32158	5.12159	0	21	0	0.287019	2	33	6.06061	0.806798
	Arabidopsis_lyrata	1738	30924	5.62023	0	21	0	0.263461	0	37	0	0.137728
	Arabis_alpina	1260	35466	3.5527	0	18	0	0.415493	0	32	0	0.277621
	Barbarea_vulgaris	665	25350	2.62327	0	17	0	0.498578	0	29	0	0.376768
	Brassica_carinata	4596	97149	4.73088	2	73	2.73973	0.423037	0	104	0	0.023058
	Brassica_juncea	2315	100816	2.29626	3	76	3.94737	0.336871	0	114	0	0.101667
	Brassica_napus	2927	101942	2.87124	1	71	1.40845	0.460546	1	115	0.869565	0.198739
	Brassica_nigra	2773	58105	4.77239	5	40	12.5	0.021987	0	59	0	0.085524
	Brassica_oleracea	3547	59064	6.00535	1	37	2.7027	0.397872	0	59	0	0.052202
	Brassica_rapa	1493	47244	3.16019	0	33	0	0.299399	0	54	0	0.18436
	Capsella_grandiflora	475	24805	1.91494	0	16	0	0.576231	0	29	0	0.451789
	Capsella_rubella	1259	27682	4.54808	0	19	0	0.34137	0	30	0	0.231868
	Cardamine_hirsuta	1664	29458	5.64872	0	16	0	0.327723	0	29	0	0.187634
	Eutrema_salsugineum	1191	26351	4.51975	0	18	0	0.355976	0	28	0	0.24963
	Raphanus_sativus	1644	44100	3.72789	0	30	0	0.281125	0	49	0	0.168379
	Sinapis_alba	992	49649	1.99803	1	52	1.92308	0.969206	0	57	0	0.281037
	Thlaspi_arvense	1958	38735	5.05486	9	40	22.5	1e-06	1	33	3.0303	0.595599
	Cardamine_enshiensis	1487	52725	2.82029	0	32	0	0.335209	2	54	3.7037	0.695159
	Arabidopsis_thaliana	1166	27561	4.23062	4	22	18.1818	0.001172	0	29	0	0.25771
	Buxus_sinica	4742	27027	17.5454	6	22	27.2727	0.23059	0	23	0	0.026962
	Carnegiea_gigantea	501	28292	1.77082	0	15	0	0.603058	0	23	0	0.519632
	Hylocereus_undatus	1718	27735	6.19434	0	18	0	0.275621	0	30	0	0.159299
	Callicarpa_americana	2178	32162	6.77197	2	28	7.14286	0.937771	0	28	0	0.15384
	Camelina_sativa	2436	89418	2.72428	1	55	1.81818	0.679823	2	96	2.08333	0.699783
	Platycodon_grandiflorus	1355	40018	3.38598	1	25	4	0.865261	0	21	0	0.390958
	Humulus_lupulus	3406	91258	3.73228	2	31	6.45161	0.424563	0	30	0	0.280828
	Lonicera_japonica	3714	33961	10.9361	0	30	0	0.054961	0	26	0	0.07399
	Carica_papaya	979	22416	4.36742	0	15	0	0.407867	2	21	9.52381	0.248062
	Chloranthus_sessilifolius	2188	34065	6.42301	2	22	9.09091	0.609919	5	30	16.6667	0.022251
	Kingdonia_uniflora	2118	43300	4.89145	0	17	0	0.349769	2	28	7.14286	0.580894
	Clethra_arborea	1301	31129	4.17938	0	21	0	0.338547	0	25	0	0.296387
	Cuscuta_campestris	1190	45474	2.61688	0	28	0	0.385716	0	33	0	0.346357
	Kalanchoe_fedtschenkoi	1054	30964	3.40395	0	26	0	0.338478	0	25	0	0.347941
	Rhodiola_crenulata	737	31517	2.33842	0	25	0	0.439116	0	27	0	0.421375
	Benincasa_hispida	1325	27467	4.82397	0	14	0	0.399587	0	30	0	0.21755
	Citrullus_lanatus	632	23440	2.69625	0	17	0	0.492503	0	29	0	0.370034
	Cucumis_hystrix	925	23864	3.87613	0	17	0	0.407701	0	28	0	0.287983
	Cucumis_melo	425	19504	2.17904	0	17	0	0.53831	0	29	0	0.421555
	Cucumis_sativus	510	19918	2.5605	0	17	0	0.5039	0	28	0	0.391025
	Cucurbita_argyrosperma	743	30365	2.4469	0	18	0	0.501632	0	62	0	0.212392
	Cucurbita_maxima	659	32076	2.0545	0	33	0	0.405421	0	56	0	0.278456
	Cucurbita_moschata	729	32205	2.26362	0	32	0	0.389303	0	50	0	0.281884
	Cucurbita_pepo	291	27868	1.04421	0	33	0	0.555122	0	25	0	0.607519
	Lagenaria_siceraria	993	22472	4.41883	0	17	0	0.375342	1	31	3.22581	0.746658
	Luffa_cylindrica	1900	31661	6.00107	0	17	0	0.29752	1	30	3.33333	0.538524
	Momordica_charantia	418	19431	2.1512	0	15	0	0.565795	0	26	0	0.449627
	Sechium_edule	649	28230	2.29897	0	25	0	0.443095	0	41	0	0.325999
	Trichosanthes_anguina	816	22874	3.56737	0	17	0	0.42777	1	28	3.57143	0.999076
	Siraitia_grosvenorii	953	30565	3.11795	0	18	0	0.446594	0	33	0	0.30276
	Datisca_glomerata	1144	37042	3.08839	0	18	0	0.448825	1	23	4.34783	0.727105
	Aldrovanda_vesiculosa	321	25123	1.27771	0	35	0	0.500923	0	34	0	0.507104
	Dionaea_muscipula	231	21135	1.09297	0	19	0	0.646801	0	22	0	0.62197
	Drosera_spatulata	580	18111	3.20247	0	21	0	0.404556	0	18	0	0.440301
	Diospyros_lotus	2149	51693	4.15724	0	32	0	0.238746	0	45	0	0.16239
	Hippophae_rhamnoides	646	30812	2.09659	0	38	0	0.367016	0	37	0	0.373397
	Rhododendron_delavayi	2142	32938	6.50313	0	16	0	0.291467	0	23	0	0.205949
	Rhododendron_henanense	2424	31092	7.79622	0	17	0	0.230568	0	24	0	0.154305
	Rhododendron_ovatum	4590	41392	11.0891	5	29	17.2414	0.291613	1	28	3.57143	0.205259
	Rhododendron_simsii	3728	32999	11.2973	1	20	5	0.373734	3	24	12.5	0.852405
	Rhododendron_williamsianum	953	23548	4.04705	2	18	11.1111	0.128682	1	25	4	0.99048
	Manihot_esculenta	1172	33033	3.54797	2	28	7.14286	0.304214	0	38	0	0.237099
	Ricinus_communis	1113	31221	3.56491	0	18	0	0.414663	0	21	0	0.378279
	Euphorbia_lathyris	3187	36342	8.76947	0	18	0	0.188391	1	23	4.34783	0.45351
	Speranskia_yunnanensis	1373	25141	5.4612	0	16	0	0.336366	0	22	0	0.259616
	Arachis_hypogaea	3579	67124	5.33192	3	71	4.22535	0.678259	1	65	1.53846	0.173492
	Cicer_arietinum	1027	28269	3.63295	0	27	0	0.313032	0	22	0	0.362459
	Glycine_max	1454	52872	2.75004	0	56	0	0.208254	0	61	0	0.189063
	Glycine_soja	1123	46969	2.39094	0	57	0	0.237365	0	59	0	0.229306
	Lablab_purpureus	526	20946	2.51122	0	18	0	0.495922	0	21	0	0.462049
	Lupinus_angustifolius	817	52821	1.54673	0	92	0	0.229282	0	79	0	0.265262
	Lupinus_albus	1538	47603	3.23089	0	41	0	0.242009	0	43	0	0.230849
	Medicago_polymorpha	2721	36085	7.54053	8	34	23.5294	0.000422	0	25	0	0.153335
	Medicago_truncatula	5375	50894	10.5612	6	42	14.2857	0.43248	2	26	7.69231	0.634164
	Phaseolus_vulgaris	1404	32720	4.29095	0	31	0	0.238443	0	34	0	0.216976
	Senna_tora	2485	45268	5.48953	0	25	0	0.228199	0	30	0	0.186829
	Spatholobus_suberectus	1814	31106	5.83167	0	30	0	0.172887	0	34	0	0.146778
	Vigna_unguiculata	1589	29773	5.33705	0	28	0	0.208971	0	29	0	0.201024
	Dalbergia_odorifera	1444	30310	4.7641	0	30	0	0.220571	0	37	0	0.173692
	Pisum_sativum	2551	44756	5.69979	8	40	20	9.8e-05	0	27	0	0.20144
	Quercus_robur	3607	25808	13.9763	2	14	14.2857	0.973371	3	26	11.5385	0.720088
	Castanopsis_tibetana	6680	40937	16.3178	4	19	21.0526	0.576599	4	29	13.7931	0.713018
	Quercus_mongolica	4220	36553	11.5449	3	24	12.5	0.883629	0	23	0	0.08318
	Quercus_acutissima	3473	31040	11.1888	1	18	5.55556	0.448421	3	29	10.3448	0.88541
	Boea_hygrometrica	599	47778	1.25372	0	21	0	0.605607	0	20	0	0.614325
	Carya_illinoinensis	1658	31911	5.1957	0	31	0	0.192439	0	40	0	0.138726
	Juglans_sigillata	1327	30387	4.367	0	31	0	0.234142	0	38	0	0.187756
	Cyclocarya_paliurus	2874	56403	5.09547	0	35	0	0.170436	0	36	0	0.164453
	Pogostemon_cablin	2216	110850	1.9991	0	81	0	0.198649	0	86	0	0.185341
	Perilla_frutescens	785	38941	2.01587	0	31	0	0.424521	0	34	0	0.402957
	Salvia_hispanica	1626	31058	5.23537	1	33	3.0303	0.569685	0	32	0	0.183658
	Genlisea_aurea	42	17685	0.237489	0	19	0	0.831581	0	11	0	0.871447
	Corchorus_olitorius	1103	35703	3.08938	0	17	0	0.461635	2	24	8.33333	0.137968
	Gossypium_barbadense	2181	74561	2.92512	0	71	0	0.143562	0	94	0	0.092383
	Gossypium_raimondii	1631	37505	4.34875	0	36	0	0.200785	0	44	0	0.157264
	Corchorus_capsularis	600	29356	2.04388	0	17	0	0.551462	0	24	0	0.479168
	Gossypium_hirsutum	2389	75376	3.16944	0	71	0	0.127401	0	92	0	0.082691
	Gossypium_darwinii	2637	78303	3.36769	0	71	0	0.11572	0	96	0	0.067389
	Theobroma_cacao	2160	29452	7.33397	0	19	0	0.220109	0	22	0	0.187004
	Gossypium_rotundifolium	1620	41590	3.89517	0	35	0	0.233648	0	48	0	0.163087
	Artocarpus_altilis	881	34010	2.59041	1	28	3.57143	0.743966	0	41	0	0.296409
	Moringa_oleifera	526	18451	2.85079	0	13	0	0.536817	0	20	0	0.443632
	Morella_rubra	4049	29351	13.7951	0	17	0	0.099085	1	18	5.55556	0.310798
	Eucalyptus_grandis	4590	36349	12.6276	0	17	0	0.117019	1	26	3.84615	0.177707
	Melaleuca_alternifolia	3574	37226	9.60082	1	18	5.55556	0.560243	0	27	0	0.090396
	Malania_oleifera	1267	24094	5.25857	0	14	0	0.378049	0	59	0	0.070372
	Fraxinus_excelsior	272	38949	0.698349	0	54	0	0.537733	0	45	0	0.57374
	Olea_europaea	2197	50684	4.3347	1	41	2.43902	0.55122	2	43	4.65116	0.918868
	Fraxinus_pennsylvanica	1421	35470	4.0062	0	47	0	0.161365	0	40	0	0.196355
	Jasminum_sambac	1305	24002	5.43705	0	21	0	0.271854	0	22	0	0.260733
	Averrhoa_carambola	1739	24531	7.08899	0	15	0	0.284719	1	24	4.16667	0.57707
	Paeonia_suffruticosa	148	35687	0.414717	0	16	0	0.796307	0	18	0	0.784248
	Mimulus_guttatus	1725	28140	6.13006	0	23	0	0.220378	0	23	0	0.220378
	Mimulus_luteus	975	46855	2.08089	0	42	0	0.344793	0	45	0	0.328126
	Antirrhinum_majus	2491	37234	6.69012	3	32	9.375	0.543504	0	25	0	0.180639
	Gilia_yorkii	5360	43969	12.1904	5	48	10.4167	0.707344	3	30	10	0.713925
	Fagopyrum_esculentum	2744	286768	0.956871	1	36	2.77778	0.261831	0	57	0	0.458038
	Fagopyrum_tataricum	1422	31839	4.46622	1	25	4	0.910179	0	32	0	0.221298
	Polygonum_cuspidatum	1280	30335	4.21955	0	25	0	0.293977	0	31	0	0.242565
	Aegiceras_corniculatum	6102	40727	14.9827	1	24	4.16667	0.137683	2	28	7.14286	0.245185
	Primula_veris	210	18285	1.14848	0	17	0	0.65674	0	22	0	0.613161
	Telopea_speciosissima	1381	39350	3.50953	0	41	0	0.222032	0	32	0	0.280666
	Aquilegia_coerulea	1499	24823	6.03875	0	13	0	0.360698	0	14	0	0.342855
	Kandelia_obovata	203	19138	1.06072	0	27	0	0.590567	0	30	0	0.570635
	Bruguiera_sexangula	635	26038	2.43874	0	31	0	0.37871	0	35	0	0.349611
	Roridula_gorgonias	224	22655	0.988744	0	21	0	0.646996	0	25	0	0.61732
	Eriobotrya_japonica	2960	45743	6.47094	0	34	0	0.125105	1	43	2.32558	0.269276
	Prunus_armeniaca	3710	37521	9.8878	0	18	0	0.159919	0	23	0	0.112157
	Prunus_mandshurica	3954	39021	10.133	0	15	0	0.193435	0	24	0	0.099975
	Prunus_sibirica	4345	43741	9.93347	0	18	0	0.15885	0	24	0	0.103758
	Rubus_chingii	2497	33101	7.54358	1	18	5.55556	0.749492	0	27	0	0.13776
	Rubus_occidentalis	2945	33286	8.84756	0	17	0	0.19896	0	22	0	0.143946
	Fragaria_daltoniana	1829	28131	6.50172	2	19	10.5263	0.477001	0	22	0	0.216148
	Fragaria_iinumae	1213	23661	5.12658	2	18	11.1111	0.249997	0	19	0	0.310949
	Fragaria_mandshurica	1266	25411	4.98209	0	16	0	0.35971	1	24	4.16667	0.854381
	Fragaria_nilgerrensis	1069	24491	4.36487	1	16	6.25	0.712203	1	25	4	0.928883
	Fragaria_nubicola	1716	27587	6.22032	0	18	0	0.27455	1	20	5	0.821286
	Fragaria_pentaphylla	952	23853	3.99111	0	17	0	0.40055	2	25	8	0.306342
	Fragaria_viridis	1212	24779	4.89124	0	17	0	0.349783	1	22	4.54545	0.940083
	Gillenia_trifoliata	2227	28792	7.73479	0	17	0	0.23257	0	24	0	0.156077
	Malus_baccata	2954	45931	6.43139	1	31	3.22581	0.466962	1	43	2.32558	0.272502
	Potentilla_anserina	1080	46495	2.32283	0	40	0	0.329412	0	56	0	0.248506
	Prunus_avium	3598	38275	9.40039	0	16	0	0.197597	1	26	3.84615	0.331897
	Prunus_domestica	2356	130648	1.80332	0	83	0	0.216981	1	113	0.884956	0.463279
	Prunus_dulcis	1804	31654	5.69912	0	22	0	0.24889	0	31	0	0.171087
	Prunus_mume	2663	29706	8.96452	0	18	0	0.183085	0	22	0	0.14107
	Prunus_salicina	1301	24395	5.33306	0	19	0	0.300874	1	26	3.84615	0.735893
	Prunus_yedoensis	2706	41294	6.55301	0	26	0	0.176935	4	33	12.1212	0.196464
	Pyrus_betulifolia	3652	59520	6.13575	1	36	2.77778	0.401232	0	50	0	0.070633
	Pyrus_pyrifolia	2629	42552	6.17832	1	38	2.63158	0.363924	2	44	4.54545	0.652928
	Rosa_chinensis	6411	45469	14.0997	0	18	0	0.085647	0	23	0	0.052026
	Rosa_wichuraiana	3617	32674	11.07	0	20	0	0.114615	0	22	0	0.097968
	Sorbus_pohuashanensis	3399	46870	7.25197	0	34	0	0.10301	0	38	0	0.084768
	Malus_sylvestris	2987	45199	6.60855	0	36	0	0.110484	0	43	0	0.081108
	Malus_sieversii	3319	45210	7.3413	0	33	0	0.105896	0	40	0	0.07505
	Malus_domestica	3342	45352	7.36902	0	32	0	0.110606	0	39	0	0.07818
	Fragaria_ananassa	2668	108087	2.46838	1	71	1.40845	0.564953	0	79	0	0.157368
	Fragaria_vesca	2424	28588	8.47908	2	18	11.1111	0.688642	2	22	9.09091	0.917984
	Prunus_persica	2310	30181	7.65382	1	18	5.55556	0.737796	0	24	0	0.158442
	Pyrus_communis	2198	37431	5.87214	0	29	0	0.17862	0	37	0	0.128702
	Rosa_rugosa	3866	39704	9.73705	1	17	5.88235	0.59194	0	25	0	0.100558
	Rosa_multiflora	4145	67380	6.15168	0	23	0	0.219506	0	31	0	0.154022
	Coffea_canephora	1687	25574	6.59654	0	17	0	0.273211	0	17	0	0.273211
	Neolamarckia_cadamba	1362	35390	3.84854	2	28	7.14286	0.365182	1	34	2.94118	0.783364
	Citrus_grandis	3071	30123	10.1949	0	17	0	0.164786	0	22	0	0.114043
	Citrus_sinensis	999	25379	3.93633	0	17	0	0.403936	0	24	0	0.321363
	Populus_glandulosa	5160	85755	6.01714	0	66	0	0.039824	0	68	0	0.036935
	Populus_pruinosa	1166	35131	3.31901	0	34	0	0.279985	0	34	0	0.279985
	Populus_trichocarpa	2732	42950	6.36088	2	35	5.71429	0.875495	2	36	5.55556	0.843112
	Salix_brachista	1666	30209	5.51491	0	30	0	0.185758	2	32	6.25	0.855539
	Salix_suchowensis	2810	36449	7.7094	1	34	2.94118	0.297354	4	38	10.5263	0.515343
	Xanthoceras_sorbifolium	1775	15831	11.2122	1	8	12.5	0.908117	1	13	7.69231	0.687601
	Litchi_chinensis	5920	31896	18.5603	2	24	8.33333	0.197609	4	29	13.7931	0.509204
	Nephelium_lappaceum	6424	49955	12.8596	2	23	8.69565	0.550877	2	26	7.69231	0.431308
	Sapindus_mukorossi	2026	30184	6.71217	2	16	12.5	0.355095	2	23	8.69565	0.703975
	Vitellaria_paradoxa	3316	38078	8.70844	2	28	7.14286	0.768971	2	25	8	0.900056
	Simmondsia_chinensis	1350	25596	5.27426	0	16	0	0.34525	0	20	0	0.291314
	Capsicum_baccatum	2844	35853	7.93239	2	22	9.09091	0.840694	1	27	3.7037	0.416264
	Capsicum_chinense	2624	34974	7.50272	0	20	0	0.202788	0	26	0	0.146454
	Petunia_axillaris	1876	32928	5.69728	0	24	0	0.228545	0	31	0	0.17116
	Petunia_inflata	1933	36697	5.26746	0	25	0	0.238399	0	37	0	0.151487
	Solanum_aethiopicum	1211	34906	3.46932	2	17	11.7647	0.061834	0	25	0	0.34319
	Solanum_chacoense	3563	37740	9.44091	0	25	0	0.106453	0	27	0	0.093411
	Solanum_chilense	309	25885	1.19374	0	18	0	0.640976	0	23	0	0.598098
	Solanum_pimpinellifolium	2390	35761	6.68326	1	20	5	0.763133	0	26	0	0.172394
	Physalis_pubescens	2410	32075	7.51364	0	20	0	0.202434	0	22	0	0.181269
	Solanum_muricatum	1782	33734	5.2825	0	23	0	0.2574	0	27	0	0.219788
	Solanum_lycopersicoides	5907	37939	15.5697	0	25	0	0.031792	2	26	7.69231	0.268023
	Solanum_lycopersicum	1923	34075	5.64343	0	20	0	0.274092	0	25	0	0.221415
	Solanum_tuberosum	3331	56218	5.92515	0	38	0	0.121859	0	33	0	0.149399
	Capsicum_annuum	1882	34899	5.3927	0	21	0	0.273926	0	27	0	0.214773
	Solanum_pennellii	2005	44965	4.45902	0	22	0	0.310924	2	26	7.69231	0.424657
	Solanum_melongena	1997	36568	5.46106	0	23	0	0.249063	0	25	0	0.229481
	Coffea_humblotiana	2956	32488	9.09874	2	15	13.3333	0.568621	2	20	10	0.88858
	Nicotiana_benthamiana	1754	61328	2.86003	0	42	0	0.266136	0	44	0	0.255048
	Nicotiana_attenuata	565	33449	1.68914	0	24	0	0.520777	0	27	0	0.495808
	Nicotiana_tabacum	1315	69500	1.89209	0	44	0	0.356959	0	56	0	0.298701
	Nicotiana_tomentosiformis	3461	53753	6.43871	1	66	1.51515	0.103229	0	40	0	0.097097
	Solanum_habrochaites	2379	35411	6.71825	1	15	6.66667	0.993634	0	26	0	0.171195
	Tetracentron_sinense	1907	32690	5.83359	0	36	0	0.13535	0	35	0	0.1409
	Camellia_oleifera	5128	41565	12.3373	1	21	4.7619	0.291211	1	22	4.54545	0.266494
	Aquilaria_sinensis	1231	29203	4.21532	3	21	14.2857	0.021794	0	23	0	0.314387
	Vitis_amurensis	4981	32885	15.1467	2	24	8.33333	0.351936	2	27	7.40741	0.262088
	Vitis_riparia	2384	39906	5.97404	0	28	0	0.182281	0	27	0	0.190286
	Vitis_vinifera	3069	31845	9.63731	0	19	0	0.154602	0	23	0	0.117316

## Sheet: Table S6
Table S6. The statistics and significance analysis of the number of ARF and Aux/IAA tandem duplication genes in 396 species with P-value<0.05.
Taxa	Species	Whole genome			ARF				Aux/IAA
		Tandem gene	Total genes	Percent(%)	Tandem gene	Total genes	Percent(%)	P-value	Tandem gene	Total genes	Percent(%)	P-value
Algae	Cyanidioschyzon_merolae	27	4803	0.562149	0	0	NA	NA	0	0	NA	NA
	Cyanidiococcus_yangmingshanensis	41	5189	0.790133	0	0	NA	NA	0	0	NA	NA
	Galdieria_sulphuraria	38	6622	0.573845	0	0	NA	NA	0	0	NA	NA
	Chondrus_crispus	191	9807	1.94759	0	0	NA	NA	0	0	NA	NA
	Gracilariopsis_chorda	271	10806	2.50787	0	0	NA	NA	0	0	NA	NA
	Porphyra_umbilicalis	171	13125	1.30286	0	0	NA	NA	0	0	NA	NA
	Cyanophora_paradoxa	1024	24922	4.10882	0	0	NA	NA	0	0	NA	NA
	Prasinoderma_coloniale	37	7139	0.51828	0	0	NA	NA	0	0	NA	NA
	Ostreococcus_lucimarinus	347	7796	4.451	0	0	NA	NA	0	0	NA	NA
	Bathycoccus_prasinos	36	7895	0.455985	0	0	NA	NA	0	0	NA	NA
	Micromonas_pusilla	120	10660	1.1257	0	0	NA	NA	0	0	NA	NA
	Chloropicon_primus	250	8639	2.89385	0	0	NA	NA	0	0	NA	NA
	Coccomyxa_subellipsoidea	308	9629	3.19867	0	0	NA	NA	0	0	NA	NA
	Chlorella_variabilis	411	9780	4.20245	0	0	NA	NA	0	0	NA	NA
	Micractinium_conductrix	317	9217	3.4393	0	0	NA	NA	0	0	NA	NA
	Auxenochlorella_protothecoides	225	7014	3.20787	0	0	NA	NA	0	0	NA	NA
	Ulva_mutabilis	787	12924	6.08945	0	0	NA	NA	0	0	NA	NA
	Chlamydomonas_incerta	2426	16957	14.3068	0	0	NA	NA	0	0	NA	NA
	Chlamydomonas_schloesseri	2465	16268	15.1524	0	0	NA	NA	0	0	NA	NA
	Chlamydomonas_reinhardtii	1197	17741	6.74708	0	0	NA	NA	0	0	NA	NA
	Chlamydomonas_eustigma	709	13981	5.07117	0	0	NA	NA	0	0	NA	NA
	Edaphochlamys_debaryana	4809	20450	23.5159	0	0	NA	NA	0	0	NA	NA
	Astrephomene_gubernaculifera	344	11272	3.05181	0	0	NA	NA	0	0	NA	NA
	Dunaliella_salina	294	16697	1.7608	0	0	NA	NA	0	0	NA	NA
	Tetrabaena_socialis	884	14296	6.18355	0	0	NA	NA	0	0	NA	NA
	Volvox_carteri	649	14247	4.55534	0	0	NA	NA	0	0	NA	NA
	Gonium_pectorale	1383	16290	8.48987	0	0	NA	NA	0	0	NA	NA
	Chromochloris_zofingiensis	403	15369	2.62216	0	0	NA	NA	0	0	NA	NA
	Monoraphidium_neglectum	506	16755	3.01999	0	0	NA	NA	0	0	NA	NA
	Chlorokybus_atmophyticus	316	9300	3.39785	0	1	0	0.851233	0	0	NA	NA
	Mesostigma_viride	205	9300	2.2043	0	0	NA	NA	0	0	NA	NA
	Klebsormidium_nitens	613	17207	3.5625	0	0	NA	NA	0	0	NA	NA
	Chara_braunii	2589	35664	7.25942	0	1	0	0.779647	0	2	0	0.69235
	Mesotaenium_endlicherianum	472	11080	4.25993	0	1	0	0.832936	0	0	NA	NA
	Penium_margaritaceum	1066	52333	2.03696	0	0	NA	NA	0	2	0	0.838411
	Spirogloea_muscicola	198	27137	0.729631	0	3	0	0.881955	0	0	NA	NA
Bryophytes	Marchantia_polymorpha	1332	19287	6.90621	0	4	0	0.585935	0	3	0	0.637101
	Physcomitrella_patens	891	26610	3.34837	3	15	20	0.000345	0	4	0	0.709703
	Fontinalis_antipyretica	257	16538	1.554	0	5	0	0.778758	0	2	0	0.858974
	Entodon_seductrix	963	25801	3.73241	0	7	0	0.602397	0	2	0	0.780656
	Hypnum_curvifolium	808	29077	2.77883	0	5	0	0.705403	0	2	0	0.811034
	Anthoceros_angustus	880	14629	6.01545	2	4	50	0.000219	0	2	0	0.720506
	Anthoceros_agrestis	1175	24668	4.76326	2	3	66.6667	0	0	1	0	0.823038
	Anthoceros_punctatus	1305	25431	5.13153	2	4	50	4.8e-05	0	2	0	0.742224
Ferns	Selaginella_moellendorffii	1131	22272	5.07812	1	7	14.2857	0.267383	0	10	0	0.464526
	Isoetes_taiwanensis	5368	41199	13.0294	0	7	0	0.305813	0	10	0	0.220966
	Azolla_filiculoides	639	33800	1.89053	0	18	0	0.555902	0	9	0	0.677085
	Salvinia_cucullata	400	19914	2.00864	0	13	0	0.605708	0	9	0	0.66755
	Alsophila_spinulosa	6384	67446	9.46535	2	21	9.52381	0.992699	0	19	0	0.15872
Gymnosperms	Sequoiadendron_giganteum	11135	40849	27.2589	4	16	25	0.839229	3	18	16.6667	0.312956
	Abies_alba	1625	97750	1.6624	0	10	0	0.680957	0	35	0	0.441773
	Picea_abies	2413	66632	3.62138	0	17	0	0.42416	2	33	6.06061	0.453419
	Pinus_taeda	3763	47602	7.90513	1	5	20	0.316242	2	13	15.3846	0.317689
	Ginkgo_biloba	3764	41309	9.11182	0	14	0	0.236139	0	13	0	0.253621
	Gnetum_montanum	2233	27459	8.13212	2	12	16.6667	0.279613	0	6	0	0.466141
	Welwitschia_mirabilis	7908	26990	29.2997	0	13	0	0.020294	6	14	42.8571	0.265202
	Cycas_panzhihuaensis	5885	32008	18.386	0	18	0	0.044053	0	11	0	0.115457
Basal angiosperms	Amborella_trichopoda	14831	41265	35.9409	10	21	47.619	0.264852	11	21	52.381	0.116502
	Euryale_ferox	1365	40049	3.40832	0	47	0	0.197824	3	59	5.08475	0.478374
	Nymphaea_colorata	2876	24059	11.9539	0	16	0	0.140533	4	24	16.6667	0.476976
Magnoliids	Magnolia_biondii	4016	41181	9.75207	3	23	13.0435	0.594803	0	24	0	0.10732
	Cinnamomum_kanehirae	3720	27899	13.3338	0	23	0	0.059972	0	21	0	0.072277
	Aristolochia_contorta	1826	18315	9.96997	0	13	0	0.230218	2	14	14.2857	0.590092
	Aristolochia_fimbriata	1869	21751	8.59271	0	13	0	0.26897	2	13	15.3846	0.382476
	Chloranthus_spicatus	1423	16024	8.88043	0	15	0	0.226651	0	14	0	0.242792
Monocots	Allium_cepa	5908	85077	6.9443	8	33	24.2424	9.4e-05	2	19	10.5263	0.539142
	Allium_sativum	5183	57561	9.00436	5	27	18.5185	0.084293	10	32	31.25	1.1e-05
	Lemna_minor	561	22382	2.50648	0	21	0	0.462483	3	14	21.4286	6e-06
	Spirodela_polyrhiza	1339	19592	6.83442	0	15	0	0.294199	2	18	11.1111	0.472425
	Spirodela_intermedia	1174	21894	5.3622	0	17	0	0.326387	0	20	0	0.287105
	Amorphophallus_konjac	2324	44332	5.24226	2	37	5.40541	0.964501	2	36	5.55556	0.932815
	Areca_catechu	1895	31569	6.00272	0	28	0	0.181171	6	45	13.3333	0.038729
	Calamus_simplicifolius	3360	51235	6.55802	0	39	0	0.09805	1	43	2.32558	0.2623
	Asparagus_officinalis	1152	27395	4.20515	0	19	0	0.361111	0	23	0	0.314998
	Asparagus_setaceus	4764	28410	16.7687	0	20	0	0.044728	4	26	15.3846	0.850222
	Ananas_comosus	1059	27024	3.91874	1	20	5	0.803294	1	21	4.7619	0.842236
	Kobresia_littledalei	2226	22441	9.91934	0	14	0	0.214391	0	25	0	0.097098
	Dioscorea_dumetorum	1145	35550	3.22082	0	29	0	0.325906	0	34	0	0.287459
	Dioscorea_alata	2901	25189	11.5169	2	21	9.52381	0.774865	2	25	8	0.581872
	Ensete_ventricosum	547	58438	0.936035	0	24	0	0.633929	1	51	1.96078	0.447683
	Musa_schizocarpa	919	32809	2.80106	0	42	0	0.271272	2	48	4.16667	0.566795
	Ensete_glaucum	1199	36836	3.25497	0	48	0	0.203807	2	44	4.54545	0.629816
	Musa_acuminata	1643	36979	4.44306	0	50	0	0.127337	2	50	4	0.879223
	Musa_balbisiana	1142	33021	3.45841	0	31	0	0.291979	2	49	4.08163	0.811458
	Musa_itinerans	1618	32456	4.98521	3	41	7.31707	0.493074	3	41	7.31707	0.493074
	Apostasia_shenzhenica	914	21743	4.20365	0	18	0	0.374151	0	12	0	0.468056
	Phalaenopsis_aphrodite	1596	28910	5.52058	0	16	0	0.333599	3	17	17.6471	0.028721
	Cymbidium_ensifolium	7261	28738	25.2662	0	17	0	0.016524	2	22	9.09091	0.080884
	Dendrobium_chrysotoxum	1753	30041	5.83536	0	12	0	0.388504	0	25	0	0.213259
	Dendrobium_nobile	2603	29043	8.96257	0	22	0	0.141118	0	16	0	0.209467
	Gastrodia_menghaiensis	865	17948	4.81948	0	13	0	0.417185	0	12	0	0.435692
	Daemonorops_jenkinsiana	3791	53342	7.10697	0	31	0	0.123559	0	46	0	0.060666
	Avena_eriantha	5094	46234	11.0179	0	25	0	0.078518	5	33	15.1515	0.448435
	Avena_atlantica	5763	45724	12.6039	0	24	0	0.062836	4	31	12.9032	0.959963
	Bonia_amplexicaulis	2353	47056	5.00043	1	60	1.66667	0.236206	1	76	1.31579	0.140634
	Brachypodium_distachyon	2985	34310	8.70009	1	25	4	0.404463	0	27	0	0.108724
	Brachypodium_hybridum	2906	70160	4.14196	1	50	2	0.447268	0	54	0	0.126639
	Brachypodium_stace	2948	29898	9.86019	1	25	4	0.325784	0	27	0	0.085709
	Cenchrus_purpureus	4000	65485	6.10827	0	52	0	0.065881	2	72	2.77778	0.238105
	Cleistogenes_songorica	2534	55440	4.57071	0	49	0	0.125539	0	61	0	0.087406
	Coix_lacrymajobi	1969	39574	4.97549	0	26	0	0.24331	2	29	6.89655	0.634402
	Dichanthelium_oligosanthes	1397	26468	5.27807	0	23	0	0.257613	2	28	7.14286	0.659213
	Eragrostis_curvula	6987	55182	12.6617	0	30	0	0.037034	2	39	5.12821	0.157212
	Guadua_angustifolia	335	38575	0.868438	0	44	0	0.534697	0	46	0	0.525556
	Miscanthus_sinensis	3858	67789	5.69119	0	47	0	0.092164	0	64	0	0.049393
	Oryza_brachyantha	1609	24308	6.61922	1	25	4	0.598482	2	31	6.45161	0.970077
	Oryza_rufipogon	2594	37173	6.97818	1	25	4	0.558988	3	30	10	0.516169
	Oryza_sativa	3760	42189	8.91228	1	25	4	0.388735	3	32	9.375	0.92683
	Panicum_hallii	3275	33805	9.68792	0	25	0	0.101515	2	28	7.14286	0.649004
	Panicum_virgatum	3463	80278	4.31376	0	46	0	0.149854	2	57	3.50877	0.7649
	Phyllostachys_edulis	3070	50936	6.02717	0	55	0	0.060366	1	66	1.51515	0.123578
	Saccharum_spontaneum	4299	83826	5.12848	5	80	6.25	0.649465	3	88	3.40909	0.464799
	Saccharum_hybrid	2891	25316	11.4197	0	18	0	0.127694	3	17	17.6471	0.419722
	Secale_cereale	7532	57222	13.1628	0	22	0	0.067838	2	33	6.06061	0.227597
	Setaria_italica	4373	34584	12.6446	0	24	0	0.062355	2	29	6.89655	0.351788
	Setaria_viridis	3987	38334	10.4007	0	24	0	0.095108	2	32	6.25	0.441927
	Sorghum_bicolor	3919	34129	11.4829	0	27	0	0.061287	2	28	7.14286	0.471441
	Triticum_aestivum	6464	107545	6.01051	1	69	1.44928	0.11095	5	88	5.68182	0.896822
	Triticum_turgidum	4954	63992	7.74159	0	42	0	0.060482	3	58	5.17241	0.464228
	Triticum_urartu	4559	41448	10.9993	0	21	0	0.10719	0	25	0	0.078802
	Zea_mays	2177	39498	5.51167	0	40	0	0.126647	2	53	3.77358	0.579436
	Zoysia_japonica	1481	59271	2.49869	0	23	0	0.442643	0	45	0	0.282879
	Zoysia_matrella	1691	95079	1.77852	0	39	0	0.400716	0	83	0	0.220229
	Zoysia_pacifica	1731	65252	2.65279	1	26	3.84615	0.705024	0	54	0	0.225107
	Leersia_perrieri	2672	29129	9.17299	0	24	0	0.119516	5	26	19.2308	0.075869
	Olyra_latifolia	2718	36578	7.4307	0	24	0	0.165151	0	31	0	0.114699
	Oryza_barthii	2842	34638	8.20486	0	23	0	0.15164	4	32	12.5	0.376302
	Oryza_glaberrima	2304	31391	7.33968	0	22	0	0.186818	2	29	6.89655	0.927123
	Oryza_glumaepatula	2696	35735	7.54442	0	25	0	0.15322	2	31	6.45161	0.817863
	Oryza_meridionalis	2340	29308	7.98417	0	24	0	0.149014	0	21	0	0.17707
	Oryza_nivara	2587	36314	7.12397	0	25	0	0.166132	3	30	10	0.540498
	Oryza_punctata	2930	31762	9.22486	0	26	0	0.104074	4	33	12.1212	0.565571
	Achnatherum_splendens	2011	49632	4.05182	0	41	0	0.18824	0	47	0	0.158897
	Dendrocalamus_latiflorus	2120	135230	1.5677	0	129	0	0.151756	0	200	0	0.074305
	Echinochloa_colona	3290	93693	3.51147	0	79	0	0.089969	2	83	2.40964	0.585632
	Echinochloa_crusgalli	3462	104774	3.30425	0	80	0	0.098254	0	89	0	0.081176
	Echinochloa_oryzicola	3716	68541	5.42157	0	51	0	0.087305	2	59	3.38983	0.490827
	Phragmites_australis	2318	63867	3.62942	0	61	0	0.129604	0	81	0	0.080717
	Sporobolus_pyramidalis	1447	51207	2.82579	0	61	0	0.182913	0	79	0	0.129609
	Sporobolus_stapfianus	3732	52808	7.06711	3	52	5.76923	0.715074	4	77	5.19481	0.521696
	Pennisetum_purpureum	1968	77139	2.55124	0	47	0	0.267319	0	66	0	0.188684
	Hordeum_marinum	4311	73907	5.83301	0	24	0	0.222744	2	32	6.25	0.919848
	Zostera_marina	1059	20450	5.17848	0	14	0	0.381907	2	15	13.3333	0.154446
	Zostera_muelleri	530	35875	1.47735	0	24	0	0.548574	0	29	0	0.509618
Dicots	Strobilanthes_cusia	2908	32148	9.04566	1	30	3.33333	0.275461	0	28	0	0.095184
	Acer_catalpifolium	4350	35132	12.3819	0	24	0	0.065543	0	24	0	0.065543
	Acer_pseudosieboldianum	8145	32430	25.1156	11	28	39.2857	0.084001	7	30	23.3333	0.821979
	Actinidia_chinensis	1809	33115	5.46278	1	43	2.32558	0.365476	1	50	2	0.28142
	Mesembryanthemum_crystallinum	2793	24234	11.5251	0	13	0	0.193164	6	16	37.5	0.001152
	Bretschneidera_sinensis	2174	47092	4.6165	2	32	6.25	0.659825	0	38	0	0.175056
	Amaranthus_hypochondriacus	690	7731	8.92511	3	9	33.3333	0.010372	0	8	0	0.375951
	Beta_patula	2071	25068	8.26153	0	15	0	0.245146	0	17	0	0.215986
	Beta_vulgaris	3732	24061	15.5106	2	12	16.6667	0.911934	0	16	0	0.086575
	Chenopodium_pallidicaule	1893	21880	8.65174	0	13	0	0.267177	2	17	11.7647	0.648157
	Chenopodium_quinoa	3017	44776	6.73798	0	30	0	0.140971	3	36	8.33333	0.702714
	Spinacia_oleracea	1895	28964	6.5426	0	15	0	0.305494	4	23	17.3913	0.035558
	Amaranthus_cruentus	1917	25477	7.52443	5	27	18.5185	0.030543	4	26	15.3846	0.129047
	Atriplex_hortensis	3402	37021	9.18938	2	14	14.2857	0.509309	6	25	24	0.010426
	Haloxylon_ammodendron	3375	41647	8.10383	0	15	0	0.250103	5	18	27.7778	0.002239
	Sclerocarya_birrea	2228	18937	11.7653	0	16	0	0.144138	0	19	0	0.111478
	Apium_graveolens	2415	31326	7.70925	0	28	0	0.126193	0	37	0	0.078756
	Coriandrum_sativum	3291	40747	8.07667	0	34	0	0.083929	1	44	2.27273	0.157754
	Daucus_carota	3501	32118	10.9004	0	27	0	0.06916	0	33	0	0.044521
	Catharanthus_roseus	826	33829	2.44169	0	15	0	0.540067	0	19	0	0.490456
	Ilex_polyneura	1842	32253	5.7111	2	25	8	0.62207	4	32	12.5	0.098287
	Panax_ginseng	1896	59352	3.1945	0	57	0	0.170233	2	55	3.63636	0.852251
	Aralia_elata	2403	35042	6.85749	0	30	0	0.137246	0	27	0	0.158579
	Carthamus_tinctorius	3397	33343	10.188	0	25	0	0.092191	0	28	0	0.07473
	Chrysanthemum_nankingense	5782	56870	10.167	0	30	0	0.06539	4	43	9.30233	0.85122
	Helianthus_annuus	27942	75590	36.9652	56	96	58.3333	1.5e-05	9	49	18.3673	0.007012
	Lactuca_sativa	3906	38910	10.0386	0	24	0	0.101749	2	30	6.66667	0.53895
	Arctium_lappa	2969	32771	9.05984	0	28	0	0.094899	4	36	11.1111	0.668288
	Taraxacum_koksaghyz	2167	46734	4.63688	0	25	0	0.270235	0	33	0	0.205264
	Taraxacum_mongolicum	24131	54708	44.1087	45	52	86.5385	0	14	32	43.75	0.967409
	Begonia_fuchsioides	435	51638	0.842403	0	45	0	0.536375	0	65	0	0.457417
	Begonia_darthvaderiana	943	23245	4.05679	0	18	0	0.382993	2	32	6.25	0.529867
	Begonia_loranthoides	881	20824	4.2307	0	24	0	0.303177	0	31	0	0.241921
	Begonia_masoniana	1026	22812	4.49763	0	22	0	0.308746	0	32	0	0.219609
	Begonia_peltatifolia	370	20497	1.80514	0	19	0	0.554523	0	33	0	0.43606
	Corylus_avellana	2	28167	0.00710051	0	4	0	0.986553	0	21	0	0.969196
	Carpinus_fangiana	6514	29499	22.0821	5	20	25	0.753161	6	24	25	0.730498
	Carpinus_viminea	3524	26621	13.2377	0	21	0	0.073473	0	29	0	0.035439
	Ostrya_rehderiana	3651	27104	13.4703	0	18	0	0.094157	2	22	9.09091	0.547513
	Aethionema_arabicum	2553	37839	6.74701	0	16	0	0.281966	0	28	0	0.154654
	Boechera_retrofracta	2303	28268	8.14702	2	21	9.52381	0.817673	1	34	2.94118	0.267272
	Boechera_stricta	2133	27416	7.78013	2	19	10.5263	0.655102	0	31	0	0.105853
	Isatis_indigotica	2332	30323	7.69053	0	19	0	0.20835	0	32	0	0.102528
	Leavenworthia_alabamica	1288	38676	3.33023	1	29	3.44828	0.971748	0	41	0	0.234662
	Lepidium_meyenii	1867	96417	1.93638	0	60	0	0.27639	0	100	0	0.159963
	Microthlaspi_erraticum	4231	49935	8.47301	0	22	0	0.153558	0	35	0	0.071866
	Schrenkiella_parvula	1707	28901	5.90637	3	31	9.67742	0.373531	1	34	2.94118	0.463442
	Sisymbrium_irio	2710	49956	5.42477	0	20	0	0.284144	2	32	6.25	0.836775
	Arabidopsis_halleri	3058	32158	9.5093	0	21	0	0.137417	1	33	3.0303	0.204608
	Arabidopsis_lyrata	3134	30924	10.1345	0	21	0	0.123839	1	37	2.7027	0.134227
	Arabis_alpina	2450	35466	6.90802	0	18	0	0.2478	0	32	0	0.123335
	Barbarea_vulgaris	1434	25350	5.6568	1	17	5.88235	0.967901	1	29	3.44828	0.606804
	Brassica_carinata	6144	97149	6.32431	5	73	6.84932	0.853842	2	104	1.92308	0.065228
	Brassica_juncea	3129	100816	3.10367	3	76	3.94737	0.671617	0	114	0	0.056023
	Brassica_napus	3918	101942	3.84336	0	71	0	0.092072	0	115	0	0.032041
	Brassica_nigra	2162	58105	3.72085	2	40	5	0.669209	0	59	0	0.131047
	Brassica_oleracea	3311	59064	5.60578	1	37	2.7027	0.442762	0	59	0	0.061235
	Brassica_rapa	2418	47244	5.11811	0	33	0	0.182147	0	54	0	0.087886
	Capsella_grandiflora	2245	24805	9.05059	0	16	0	0.207027	2	29	6.89655	0.686121
	Capsella_rubella	3320	27682	11.9934	0	19	0	0.107606	1	30	3.33333	0.144373
	Cardamine_hirsuta	3075	29458	10.4386	0	16	0	0.172081	0	29	0	0.066007
	Eutrema_salsugineum	2479	26351	9.40761	0	18	0	0.17158	2	28	7.14286	0.681563
	Raphanus_sativus	2028	44100	4.59864	0	30	0	0.229164	0	49	0	0.124337
	Sinapis_alba	2787	49649	5.61341	8	52	15.3846	0.002236	0	57	0	0.065605
	Thlaspi_arvense	3508	38735	9.05641	7	40	17.5	0.063026	1	33	3.0303	0.227809
	Cardamine_enshiensis	1872	52725	3.5505	0	32	0	0.277772	0	54	0	0.158574
	Arabidopsis_thaliana	2983	27561	10.8233	0	22	0	0.102265	0	29	0	0.06066
	Buxus_sinica	2779	27027	10.2823	2	22	9.09091	0.854077	2	23	8.69565	0.802247
	Carnegiea_gigantea	1294	28292	4.57373	0	15	0	0.396497	2	23	8.69565	0.344398
	Hylocereus_undatus	2536	27735	9.14368	0	18	0	0.178343	1	30	3.33333	0.269643
	Callicarpa_americana	3330	32162	10.3538	0	28	0	0.072143	1	28	3.57143	0.238881
	Camelina_sativa	3403	89418	3.80572	0	55	0	0.140187	1	96	1.04167	0.157009
	Platycodon_grandiflorus	4862	40018	12.1495	0	25	0	0.062979	2	21	9.52381	0.712705
	Humulus_lupulus	3269	91258	3.58215	1	31	3.22581	0.914994	2	30	6.66667	0.363458
	Lonicera_japonica	4009	33961	11.8047	2	30	6.66667	0.383238	0	26	0	0.062127
	Carica_papaya	1824	22416	8.13704	0	15	0	0.249056	2	21	9.52381	0.816295
	Chloranthus_sessilifolius	2822	34065	8.28416	3	22	13.6364	0.362675	1	30	3.33333	0.325327
	Kingdonia_uniflora	1938	43300	4.47575	0	17	0	0.372138	7	28	25	0
	Clethra_arborea	2606	31129	8.37161	0	21	0	0.166017	2	25	8	0.946532
	Cuscuta_campestris	1194	45474	2.62568	0	28	0	0.384897	2	33	6.06061	0.217564
	Kalanchoe_fedtschenkoi	1800	30964	5.8132	0	26	0	0.205248	1	25	4	0.698506
	Rhodiola_crenulata	1103	31517	3.4997	1	25	4	0.891775	0	27	0	0.322407
	Benincasa_hispida	2010	27467	7.31787	0	14	0	0.293095	2	30	6.66667	0.891118
	Citrullus_lanatus	1933	23440	8.24659	0	17	0	0.21644	1	29	3.44828	0.347678
	Cucumis_hystrix	2489	23864	10.4299	0	17	0	0.159455	0	28	0	0.070989
	Cucumis_melo	1862	19504	9.54676	0	17	0	0.18043	2	29	6.89655	0.627395
	Cucumis_sativus	2221	19918	11.1507	0	17	0	0.14413	1	28	3.57143	0.20273
	Cucurbita_argyrosperma	1804	30365	5.94105	0	18	0	0.28631	1	62	1.6129	0.149527
	Cucurbita_maxima	1480	32076	4.61404	0	33	0	0.206441	1	56	1.78571	0.313207
	Cucurbita_moschata	1738	32205	5.39668	0	32	0	0.176678	1	50	2	0.287946
	Cucurbita_pepo	1159	27868	4.15889	1	33	3.0303	0.74549	0	25	0	0.297627
	Lagenaria_siceraria	2490	22472	11.0805	0	17	0	0.145557	0	31	0	0.049382
	Luffa_cylindrica	2830	31661	8.93844	0	17	0	0.196446	0	30	0	0.086172
	Momordica_charantia	1835	19431	9.44367	0	15	0	0.211059	0	26	0	0.099656
	Sechium_edule	1999	28230	7.08112	0	25	0	0.167513	0	41	0	0.077139
	Trichosanthes_anguina	2319	22874	10.1381	0	17	0	0.166103	0	28	0	0.075532
	Siraitia_grosvenorii	2033	30565	6.6514	0	18	0	0.257434	2	33	6.06061	0.891715
	Datisca_glomerata	1063	37042	2.86972	1	18	5.55556	0.495106	0	23	0	0.409751
	Aldrovanda_vesiculosa	390	25123	1.55236	0	35	0	0.45755	0	34	0	0.464048
	Dionaea_muscipula	538	21135	2.54554	1	19	5.26316	0.452407	0	22	0	0.448424
	Drosera_spatulata	951	18111	5.25095	0	21	0	0.280692	0	18	0	0.317917
	Diospyros_lotus	1915	51693	3.70456	0	32	0	0.267206	0	45	0	0.188267
	Hippophae_rhamnoides	926	30812	3.00532	0	38	0	0.277894	1	37	2.7027	0.914189
	Rhododendron_delavayi	3993	32938	12.1228	0	16	0	0.137379	2	23	8.69565	0.614661
	Rhododendron_henanense	3482	31092	11.199	0	17	0	0.143148	2	24	8.33333	0.656286
	Rhododendron_ovatum	5917	41392	14.295	3	29	10.3448	0.543464	2	28	7.14286	0.279686
	Rhododendron_simsii	4708	32999	14.2671	2	20	10	0.585399	0	24	0	0.045678
	Rhododendron_williamsianum	2763	23548	11.7335	1	18	5.55556	0.415481	2	25	8	0.562025
	Manihot_esculenta	2620	33033	7.93146	1	28	3.57143	0.393337	0	38	0	0.070417
	Ricinus_communis	2420	31221	7.75119	2	18	11.1111	0.59412	1	21	4.7619	0.608529
	Euphorbia_lathyris	3551	36342	9.77106	2	18	11.1111	0.848195	2	23	8.69565	0.862142
	Speranskia_yunnanensis	2599	25141	10.3377	0	16	0	0.174413	0	22	0	0.111258
	Arachis_hypogaea	3339	67124	4.97438	3	71	4.22535	0.771693	0	65	0	0.0651
	Cicer_arietinum	1931	28269	6.8308	3	27	11.1111	0.378338	0	22	0	0.20409
	Glycine_max	2871	52872	5.4301	0	56	0	0.072955	1	61	1.63934	0.19147
	Glycine_soja	2750	46969	5.85493	0	57	0	0.05974	0	59	0	0.055435
	Lablab_purpureus	1225	20946	5.84837	0	18	0	0.290341	0	21	0	0.253417
	Lupinus_angustifolius	24611	52821	46.5932	57	92	61.9565	0.003164	31	79	39.2405	0.19049
	Lupinus_albus	1783	47603	3.74556	0	41	0	0.206558	0	43	0	0.19583
	Medicago_polymorpha	4673	36085	12.95	0	34	0	0.024522	0	25	0	0.053805
	Medicago_truncatula	6348	50894	12.473	5	42	11.9048	0.911293	0	26	0	0.054255
	Phaseolus_vulgaris	9768	32720	29.8533	7	31	22.5806	0.376427	6	34	17.6471	0.120015
	Senna_tora	2538	45268	5.60661	2	25	8	0.603071	0	30	0	0.181926
	Spatholobus_suberectus	2752	31106	8.84717	0	30	0	0.087951	0	34	0	0.069295
	Vigna_unguiculata	3977	29773	13.3577	2	28	7.14286	0.333844	0	29	0	0.034489
	Dalbergia_odorifera	2354	30310	7.76641	0	30	0	0.111991	0	37	0	0.077564
	Pisum_sativum	4349	44756	9.71713	6	40	15	0.259615	0	27	0	0.08826
	Quercus_robur	5598	25808	21.6909	0	14	0	0.048943	8	26	30.7692	0.261678
	Castanopsis_tibetana	5722	40937	13.9776	0	19	0	0.078919	0	29	0	0.02996
	Quercus_mongolica	5002	36553	13.6842	3	24	12.5	0.865989	0	23	0	0.056204
	Quercus_acutissima	3855	31040	12.4195	0	18	0	0.110134	2	29	6.89655	0.3673
	Boea_hygrometrica	1520	47778	3.18138	0	21	0	0.406153	2	20	10	0.082496
	Carya_illinoinensis	3486	31911	10.9241	0	31	0	0.051212	0	40	0	0.026782
	Juglans_sigillata	2395	30387	7.88166	0	31	0	0.103411	0	38	0	0.071383
	Cyclocarya_paliurus	22324	56403	39.5795	13	35	37.1429	0.768234	15	36	41.6667	0.797947
	Pogostemon_cablin	2330	110850	2.10194	0	81	0	0.187253	0	86	0	0.174197
	Perilla_frutescens	1909	38941	4.90229	1	31	3.22581	0.665601	0	34	0	0.185548
	Salvia_hispanica	2861	31058	9.2118	1	33	3.0303	0.219581	0	32	0	0.071575
	Genlisea_aurea	203	17685	1.14787	0	19	0	0.638565	0	11	0	0.720797
	Corchorus_olitorius	3223	35703	9.02725	0	17	0	0.194019	0	24	0	0.12279
	Gossypium_barbadense	3736	74561	5.01066	0	71	0	0.052964	0	94	0	0.025968
	Gossypium_raimondii	3213	37505	8.56686	0	36	0	0.066284	0	44	0	0.042325
	Corchorus_capsularis	1883	29356	6.41436	0	17	0	0.280403	0	24	0	0.199659
	Gossypium_hirsutum	3776	75376	5.00955	0	71	0	0.052992	0	92	0	0.027622
	Gossypium_darwinii	3977	78303	5.07899	0	71	0	0.051288	0	96	0	0.023429
	Theobroma_cacao	3154	29452	10.709	1	19	5.26316	0.442779	1	22	4.54545	0.349933
	Gossypium_rotundifolium	2824	41590	6.79009	0	35	0	0.110329	0	48	0	0.061503
	Artocarpus_altilis	1875	34010	5.51308	0	28	0	0.201198	0	41	0	0.121951
	Moringa_oleifera	1506	18451	8.16216	0	13	0	0.28244	4	20	20	0.053458
	Morella_rubra	4437	29351	15.117	1	17	5.88235	0.287885	4	18	22.2222	0.400253
	Eucalyptus_grandis	6401	36349	17.6098	0	17	0	0.056639	3	26	11.5385	0.416481
	Melaleuca_alternifolia	3464	37226	9.30532	0	18	0	0.174166	0	27	0	0.096046
	Malania_oleifera	2706	24094	11.231	0	14	0	0.183241	4	59	6.77966	0.279249
	Fraxinus_excelsior	1639	38949	4.20807	1	54	1.85185	0.388623	0	45	0	0.159737
	Olea_europaea	3746	50684	7.39089	5	41	12.1951	0.239971	6	43	13.9535	0.100256
	Fraxinus_pennsylvanica	2958	35470	8.33944	0	47	0	0.038663	0	40	0	0.056444
	Jasminum_sambac	2158	24002	8.99092	0	21	0	0.149785	0	22	0	0.140432
	Averrhoa_carambola	3760	24531	15.3275	0	15	0	0.099407	0	24	0	0.037145
	Paeonia_suffruticosa	718	35687	2.01194	0	16	0	0.566534	1	18	5.55556	0.284611
	Mimulus_guttatus	3293	28140	11.7022	0	23	0	0.080842	2	23	8.69565	0.653849
	Mimulus_luteus	1704	46855	3.63675	1	42	2.38095	0.663844	0	45	0	0.192518
	Antirrhinum_majus	4625	37234	12.4214	10	32	31.25	0.001255	0	25	0	0.059709
	Gilia_yorkii	8430	43969	19.1726	7	48	14.5833	0.419477	5	30	16.6667	0.72742
	Fagopyrum_esculentum	2351	286768	0.819826	0	36	0	0.585406	2	57	3.50877	0.024423
	Fagopyrum_tataricum	3608	31839	11.332	1	25	4	0.247546	3	32	9.375	0.727016
	Polygonum_cuspidatum	2451	30335	8.07978	0	25	0	0.138249	1	31	3.22581	0.321464
	Aegiceras_corniculatum	2424	40727	5.95183	0	24	0	0.217804	0	28	0	0.183147
	Primula_veris	958	18285	5.23927	0	17	0	0.332311	0	22	0	0.270091
	Telopea_speciosissima	17729	39350	45.0546	20	41	48.7805	0.631768	11	32	34.375	0.224845
	Aquilegia_coerulea	2885	24823	11.6223	0	13	0	0.191054	4	14	28.5714	0.047985
	Kandelia_obovata	539	19138	2.81639	0	27	0	0.376399	0	30	0	0.351132
	Bruguiera_sexangula	1034	26038	3.97112	0	31	0	0.257548	0	35	0	0.228964
	Roridula_gorgonias	669	22655	2.95299	0	21	0	0.424081	0	25	0	0.383114
	Eriobotrya_japonica	3332	45743	7.28417	0	34	0	0.102189	0	43	0	0.066071
	Prunus_armeniaca	3968	37521	10.5754	0	18	0	0.144575	2	23	8.69565	0.769466
	Prunus_mandshurica	3860	39021	9.89211	0	15	0	0.199417	2	24	8.33333	0.798174
	Prunus_sibirica	3960	43741	9.05329	0	18	0	0.180715	2	24	8.33333	0.902197
	Rubus_chingii	4214	33101	12.7307	0	18	0	0.105152	1	27	3.7037	0.159422
	Rubus_occidentalis	2358	33286	7.08406	0	17	0	0.254935	0	22	0	0.195293
	Fragaria_daltoniana	4251	28131	15.1114	2	19	10.5263	0.576927	2	22	9.09091	0.43056
	Fragaria_iinumae	2745	23661	11.6014	0	18	0	0.124317	3	19	15.7895	0.568844
	Fragaria_mandshurica	2082	25411	8.1933	0	16	0	0.232117	1	24	4.16667	0.472101
	Fragaria_nilgerrensis	2224	24491	9.08089	0	16	0	0.206193	2	25	8	0.850876
	Fragaria_nubicola	2579	27587	9.34861	0	18	0	0.173069	1	20	5	0.504196
	Fragaria_pentaphylla	2052	23853	8.60269	0	17	0	0.205903	4	25	16	0.187565
	Fragaria_viridis	2099	24779	8.47088	0	17	0	0.209739	0	22	0	0.153623
	Gillenia_trifoliata	3138	28792	10.8989	0	17	0	0.149309	1	24	4.16667	0.289987
	Malus_baccata	3727	45931	8.11435	0	31	0	0.098023	1	43	2.32558	0.164545
	Potentilla_anserina	1655	46495	3.55952	0	40	0	0.224352	0	56	0	0.150536
	Prunus_avium	3708	38275	9.68779	0	16	0	0.190177	0	26	0	0.094924
	Prunus_domestica	1170	130648	0.895536	0	83	0	0.386474	0	113	0	0.31226
	Prunus_dulcis	10332	31654	32.6404	4	22	18.1818	0.1482	9	31	29.0323	0.668475
	Prunus_mume	3405	29706	11.4623	0	18	0	0.12689	1	22	4.54545	0.30857
	Prunus_salicina	2153	24395	8.82558	0	19	0	0.175064	0	26	0	0.11266
	Prunus_yedoensis	3283	41294	7.95031	0	26	0	0.134004	0	33	0	0.091374
	Pyrus_betulifolia	2967	59520	4.98488	1	36	2.77778	0.542937	0	50	0	0.105319
	Pyrus_pyrifolia	3081	42552	7.24055	0	38	0	0.085033	0	44	0	0.063858
	Rosa_chinensis	4105	45469	9.02813	0	18	0	0.181382	2	23	8.69565	0.955641
	Rosa_wichuraiana	3856	32674	11.8014	0	20	0	0.101879	2	22	9.09091	0.693612
	Sorbus_pohuashanensis	3181	46870	6.78686	1	34	2.94118	0.372723	0	38	0	0.096249
	Malus_sylvestris	1570	45199	3.47353	0	36	0	0.255049	0	43	0	0.213533
	Malus_sieversii	2702	45210	5.97655	0	33	0	0.147537	0	40	0	0.110824
	Malus_domestica	2744	45352	6.05045	0	32	0	0.151137	0	39	0	0.113018
	Fragaria_ananassa	1712	108087	1.58391	0	71	0	0.28509	0	79	0	0.259502
	Fragaria_vesca	2730	28588	9.54946	0	18	0	0.16805	2	22	9.09091	0.941683
	Prunus_persica	2729	30181	9.04211	0	18	0	0.181015	1	24	4.16667	0.405028
	Pyrus_communis	2219	37431	5.92824	0	29	0	0.17643	0	37	0	0.126777
	Rosa_rugosa	3616	39704	9.10739	0	17	0	0.191855	0	25	0	0.113498
	Rosa_multiflora	4154	67380	6.16503	0	23	0	0.218974	0	31	0	0.153546
	Coffea_canephora	2876	25574	11.2458	0	17	0	0.142214	3	17	17.6471	0.40372
	Neolamarckia_cadamba	2325	35390	6.56965	0	28	0	0.160582	0	34	0	0.122068
	Citrus_grandis	3166	30123	10.5102	0	17	0	0.157668	0	22	0	0.107976
	Citrus_sinensis	2644	25379	10.4181	0	17	0	0.159719	1	24	4.16667	0.316216
	Populus_glandulosa	4377	85755	5.10408	0	66	0	0.059555	0	68	0	0.055824
	Populus_pruinosa	2433	35131	6.92551	0	34	0	0.111722	0	34	0	0.111722
	Populus_trichocarpa	3198	42950	7.44587	0	35	0	0.093356	0	36	0	0.088802
	Salix_brachista	2275	30209	7.53087	0	30	0	0.118046	0	32	0	0.106465
	Salix_suchowensis	2900	36449	7.95632	0	34	0	0.086478	0	38	0	0.069939
	Xanthoceras_sorbifolium	1928	15831	12.1786	0	8	0	0.292229	0	13	0	0.179402
	Litchi_chinensis	3584	31896	11.2365	0	24	0	0.081343	2	29	6.89655	0.459414
	Nephelium_lappaceum	3725	49955	7.45671	0	23	0	0.173416	0	26	0	0.147794
	Sapindus_mukorossi	3539	30184	11.7248	0	16	0	0.144915	1	23	4.34783	0.271553
	Vitellaria_paradoxa	2780	38078	7.3008	0	28	0	0.137555	0	25	0	0.16057
	Simmondsia_chinensis	5380	25596	21.0189	0	16	0	0.039082	5	20	25	0.662275
	Capsicum_baccatum	3802	35853	10.6044	0	22	0	0.106224	0	27	0	0.073524
	Capsicum_chinense	4035	34974	11.5371	0	20	0	0.106315	0	26	0	0.065572
	Petunia_axillaris	3645	32928	11.0696	1	24	4.16667	0.281191	4	31	12.9032	0.745022
	Petunia_inflata	3675	36697	10.0144	1	25	4	0.316534	2	37	5.40541	0.350487
	Solanum_aethiopicum	2749	34906	7.87544	0	17	0	0.228013	0	25	0	0.143779
	Solanum_chacoense	5716	37740	15.1457	4	25	16	0.905192	0	27	0	0.028153
	Solanum_chilense	1847	25885	7.13541	0	18	0	0.239593	2	23	8.69565	0.771411
	Solanum_pimpinellifolium	2522	35761	7.05238	0	20	0	0.218009	0	26	0	0.160169
	Physalis_pubescens	3837	32075	11.9626	0	20	0	0.099261	0	22	0	0.083827
	Solanum_muricatum	3260	33734	9.66384	0	23	0	0.116758	0	27	0	0.089235
	Solanum_lycopersicoides	4791	37939	12.6282	0	25	0	0.05733	0	26	0	0.052571
	Solanum_lycopersicum	3636	34075	10.6706	0	20	0	0.122202	0	25	0	0.083985
	Solanum_tuberosum	26753	56218	47.588	28	38	73.6842	0.001282	14	33	42.4242	0.552656
	Capsicum_annuum	3002	34899	8.60197	0	21	0	0.159779	1	27	3.7037	0.364111
	Solanum_pennellii	3492	44965	7.76604	1	22	4.54545	0.572528	0	26	0	0.138993
	Solanum_melongena	3097	36568	8.46915	1	23	4.34783	0.477843	0	25	0	0.128292
	Coffea_humblotiana	3405	32488	10.4808	0	15	0	0.185114	1	20	5	0.423667
	Nicotiana_benthamiana	3290	61328	5.3646	0	42	0	0.122838	0	44	0	0.114272
	Nicotiana_attenuata	1998	33449	5.97327	1	24	4.16667	0.708882	1	27	3.7037	0.618847
	Nicotiana_tabacum	1626	69500	2.33957	1	44	2.27273	0.976607	0	56	0	0.246766
	Nicotiana_tomentosiformis	39298	53753	73.1085	62	66	93.9394	0.000136	21	40	52.5	0.003304
	Solanum_habrochaites	3721	35411	10.508	0	15	0	0.184476	0	26	0	0.080607
	Tetracentron_sinense	3465	32690	10.5996	0	36	0	0.038843	0	35	0	0.041655
	Camellia_oleifera	2453	41565	5.9016	3	21	14.2857	0.103222	0	22	0	0.240146
	Aquilaria_sinensis	2039	29203	6.98216	1	21	4.7619	0.689791	1	23	4.34783	0.620165
	Vitis_amurensis	4880	32885	14.8396	1	24	4.16667	0.141399	3	27	11.1111	0.585886
	Vitis_riparia	22215	39906	55.6683	12	28	42.8571	0.172537	5	27	18.5185	0.000103
	Vitis_vinifera	4061	31845	12.7524	0	19	0	0.095636	0	23	0	0.066741

## Sheet: Table S7
Table S7. The statistics and significance analysis of the number of ARF and Aux/IAA WGD/segmental duplication genes in 396 species with P-value<0.05.
Taxa	Species	Whole genome			ARF				Aux/IAA
		WGD/Segmental gene	Total genes	Percent(%)	WGD/Segmental gene	Total genes	Percent(%)	P-value	WGD/Segmental gene	Total genes	Percent(%)	P-value
Algae	Cyanidioschyzon_merolae	39	4803	0.811993	0	0	NA	NA	0	0	NA	NA
	Cyanidiococcus_yangmingshanensis	60	5189	1.15629	0	0	NA	NA	0	0	NA	NA
	Galdieria_sulphuraria	0	6622	0	0	0	NA	NA	0	0	NA	NA
	Chondrus_crispus	0	9807	0	0	0	NA	NA	0	0	NA	NA
	Gracilariopsis_chorda	58	10806	0.536739	0	0	NA	NA	0	0	NA	NA
	Porphyra_umbilicalis	0	13125	0	0	0	NA	NA	0	0	NA	NA
	Cyanophora_paradoxa	1430	24922	5.7379	0	0	NA	NA	0	0	NA	NA
	Prasinoderma_coloniale	21	7139	0.294159	0	0	NA	NA	0	0	NA	NA
	Ostreococcus_lucimarinus	522	7796	6.69574	0	0	NA	NA	0	0	NA	NA
	Bathycoccus_prasinos	10	7895	0.126662	0	0	NA	NA	0	0	NA	NA
	Micromonas_pusilla	0	10660	0	0	0	NA	NA	0	0	NA	NA
	Chloropicon_primus	12	8639	0.138905	0	0	NA	NA	0	0	NA	NA
	Coccomyxa_subellipsoidea	42	9629	0.436182	0	0	NA	NA	0	0	NA	NA
	Chlorella_variabilis	14	9780	0.143149	0	0	NA	NA	0	0	NA	NA
	Micractinium_conductrix	50	9217	0.542476	0	0	NA	NA	0	0	NA	NA
	Auxenochlorella_protothecoides	0	7014	0	0	0	NA	NA	0	0	NA	NA
	Ulva_mutabilis	0	12924	0	0	0	NA	NA	0	0	NA	NA
	Chlamydomonas_incerta	12	16957	0.0707672	0	0	NA	NA	0	0	NA	NA
	Chlamydomonas_schloesseri	40	16268	0.245881	0	0	NA	NA	0	0	NA	NA
	Chlamydomonas_reinhardtii	128	17741	0.721493	0	0	NA	NA	0	0	NA	NA
	Chlamydomonas_eustigma	954	13981	6.82355	0	0	NA	NA	0	0	NA	NA
	Edaphochlamys_debaryana	41	20450	0.200489	0	0	NA	NA	0	0	NA	NA
	Astrephomene_gubernaculifera	46	11272	0.408091	0	0	NA	NA	0	0	NA	NA
	Dunaliella_salina	12	16697	0.0718692	0	0	NA	NA	0	0	NA	NA
	Tetrabaena_socialis	98	14296	0.685506	0	0	NA	NA	0	0	NA	NA
	Volvox_carteri	14	14247	0.0982663	0	0	NA	NA	0	0	NA	NA
	Gonium_pectorale	12	16290	0.0736648	0	0	NA	NA	0	0	NA	NA
	Chromochloris_zofingiensis	156	15369	1.01503	0	0	NA	NA	0	0	NA	NA
	Monoraphidium_neglectum	0	16755	0	0	0	NA	NA	0	0	NA	NA
	Chlorokybus_atmophyticus	0	9300	0	0	1	0	NA	0	0	NA	NA
	Mesostigma_viride	0	9300	0	0	0	NA	NA	0	0	NA	NA
	Klebsormidium_nitens	140	17207	0.813622	0	0	NA	NA	0	0	NA	NA
	Chara_braunii	51	35664	0.143001	0	1	0	0.969813	0	2	0	0.95732
	Mesotaenium_endlicherianum	22	11080	0.198556	0	1	0	0.964423	0	0	NA	NA
	Penium_margaritaceum	723	52333	1.38154	0	0	NA	NA	0	2	0	0.867067
	Spirogloea_muscicola	20897	27137	77.0056	3	3	100	0.343912	0	0	NA	NA
Bryophytes	Marchantia_polymorpha	34	19287	0.176285	0	4	0	0.933019	0	3	0	0.941976
	Physcomitrella_patens	4270	26610	16.0466	2	15	13.3333	0.774699	2	4	50	0.064349
	Fontinalis_antipyretica	0	16538	0	0	5	0	NA	0	2	0	NA
	Entodon_seductrix	336	25801	1.30228	2	7	28.5714	0	0	2	0	0.870954
	Hypnum_curvifolium	237	29077	0.815077	2	5	40	0	0	2	0	0.89799
	Anthoceros_angustus	22	14629	0.150386	0	4	0	0.938132	0	2	0	0.956231
	Anthoceros_agrestis	97	24668	0.393222	0	3	0	0.91334	0	1	0	0.949901
	Anthoceros_punctatus	376	25431	1.47851	0	4	0	0.806452	0	2	0	0.862459
Ferns	Selaginella_moellendorffii	4269	22272	19.1676	1	7	14.2857	0.742838	4	10	40	0.094335
	Isoetes_taiwanensis	4974	41199	12.0731	0	7	0	0.326901	0	10	0	0.24129
	Azolla_filiculoides	2951	33800	8.73077	4	18	22.2222	0.042722	0	9	0	0.353483
	Salvinia_cucullata	200	19914	1.00432	0	13	0	0.716485	0	9	0	0.762524
	Alsophila_spinulosa	7875	67446	11.676	12	21	57.1429	0	10	19	52.6316	0
Gymnosperms	Sequoiadendron_giganteum	112	40849	0.274181	0	16	0	0.833873	0	18	0	0.823956
	Abies_alba	0	97750	0	0	10	0	NA	0	35	0	NA
	Picea_abies	0	66632	0	0	17	0	NA	0	33	0	NA
	Pinus_taeda	0	47602	0	0	5	0	NA	0	13	0	NA
	Ginkgo_biloba	161	41309	0.389746	0	14	0	0.814949	0	13	0	0.821565
	Gnetum_montanum	0	27459	0	0	12	0	NA	0	6	0	NA
	Welwitschia_mirabilis	514	26990	1.90441	0	13	0	0.615406	0	14	0	0.602133
	Cycas_panzhihuaensis	1454	32008	4.54261	0	18	0	0.354703	2	11	18.1818	0.029939
Basal angiosperms	Amborella_trichopoda	329	41265	0.797286	0	21	0	0.681203	0	21	0	0.681203
	Euryale_ferox	26811	40049	66.9455	41	47	87.234	0.00312	49	59	83.0508	0.008581
	Nymphaea_colorata	5392	24059	22.4116	4	16	25	0.803978	12	24	50	0.001203
Magnoliids	Magnolia_biondii	4005	41181	9.72536	8	23	34.7826	5.1e-05	14	24	58.3333	0
	Cinnamomum_kanehirae	7715	27899	27.6533	17	23	73.913	1e-06	14	21	66.6667	6.5e-05
	Aristolochia_contorta	694	18315	3.78924	0	13	0	0.474279	4	14	28.5714	1e-06
	Aristolochia_fimbriata	533	21751	2.45046	0	13	0	0.567693	0	13	0	0.567693
	Chloranthus_spicatus	894	16024	5.57913	2	15	13.3333	0.191191	2	14	14.2857	0.156238
Monocots	Allium_cepa	131	85077	0.153978	0	33	0	0.82152	0	19	0	0.864086
	Allium_sativum	46	57561	0.0799152	0	27	0	0.883171	0	32	0	0.872898
	Lemna_minor	670	22382	2.99348	0	21	0	0.420825	0	14	0	0.511004
	Spirodela_polyrhiza	1939	19592	9.8969	2	15	13.3333	0.655981	5	18	27.7778	0.011168
	Spirodela_intermedia	3123	21894	14.2642	6	17	35.2941	0.013237	8	20	40	0.001011
	Amorphophallus_konjac	7415	44332	16.7261	16	37	43.2432	1.6e-05	16	36	44.4444	9e-06
	Areca_catechu	12371	31569	39.1872	18	28	64.2857	0.006546	23	45	51.1111	0.101579
	Calamus_simplicifolius	1238	51235	2.41632	2	39	5.12821	0.27045	2	43	4.65116	0.340282
	Asparagus_officinalis	2543	27395	9.28272	2	19	10.5263	0.851875	6	23	26.087	0.005535
	Asparagus_setaceus	6195	28410	21.8057	11	20	55	0.000328	16	26	61.5385	1e-06
	Ananas_comosus	5041	27024	18.6538	7	20	35	0.060728	10	21	47.619	0.000663
	Kobresia_littledalei	2197	22441	9.79012	2	14	14.2857	0.57155	14	25	56	0
	Dioscorea_dumetorum	20687	35550	58.1913	23	29	79.3103	0.02117	30	34	88.2353	0.000385
	Dioscorea_alata	5948	25189	23.6135	10	21	47.619	0.009643	11	25	44	0.016477
	Ensete_ventricosum	18	58438	0.0308019	0	24	0	0.931472	0	51	0	0.900243
	Musa_schizocarpa	13921	32809	42.4304	36	42	85.7143	0	37	48	77.0833	1e-06
	Ensete_glaucum	14940	36836	40.5581	41	48	85.4167	0	31	44	70.4545	5.4e-05
	Musa_acuminata	16619	36979	44.9417	44	50	88	0	35	50	70	0.000372
	Musa_balbisiana	12979	33021	39.3053	20	31	64.5161	0.004076	34	49	69.3878	1.7e-05
	Musa_itinerans	4490	32456	13.8341	13	41	31.7073	0.000932	12	41	29.2683	0.004251
	Apostasia_shenzhenica	1139	21743	5.23847	2	18	11.1111	0.263853	0	12	0	0.415381
	Phalaenopsis_aphrodite	1256	28910	4.34452	0	16	0	0.393963	2	17	11.7647	0.133716
	Cymbidium_ensifolium	1787	28738	6.21825	4	17	23.5294	0.003152	2	22	9.09091	0.577081
	Dendrobium_chrysotoxum	5175	30041	17.2265	0	12	0	0.11405	5	25	20	0.713561
	Dendrobium_nobile	3589	29043	12.3575	3	22	13.6364	0.855435	3	16	18.75	0.437358
	Gastrodia_menghaiensis	214	17948	1.19233	0	13	0	0.692052	0	12	0	0.70355
	Daemonorops_jenkinsiana	3462	53342	6.4902	7	31	22.5806	0.00028	3	46	6.52174	0.993074
	Avena_eriantha	3718	46234	8.0417	11	25	44	0	12	33	36.3636	0
	Avena_atlantica	3538	45724	7.73773	10	24	41.6667	0	16	31	51.6129	0
	Bonia_amplexicaulis	26336	47056	55.9674	53	60	88.3333	0	60	76	78.9474	5.5e-05
	Brachypodium_distachyon	4676	34310	13.6287	11	25	44	1e-05	17	27	62.963	0
	Brachypodium_hybridum	44087	70160	62.8378	49	50	98	0	54	54	100	0
	Brachypodium_stace	4419	29898	14.7803	11	25	44	3.9e-05	16	27	59.2593	0
	Cenchrus_purpureus	46027	65485	70.2863	45	52	86.5385	0.010354	63	72	87.5	0.001398
	Cleistogenes_songorica	37642	55440	67.8968	49	49	100	1e-06	57	61	93.4426	1.9e-05
	Coix_lacrymajobi	286	39574	0.722697	0	26	0	0.663526	0	29	0	0.645901
	Dichanthelium_oligosanthes	74	26468	0.279583	0	23	0	0.799544	0	28	0	0.779337
	Eragrostis_curvula	13301	55182	24.1039	16	30	53.3333	0.000183	25	39	64.1026	0
	Guadua_angustifolia	0	38575	0	0	44	0		0	46	0
	Miscanthus_sinensis	31605	67789	46.6226	35	47	74.4681	0.000131	46	64	71.875	5.2e-05
	Oryza_brachyantha	4723	24308	19.4298	13	25	52	3.9e-05	17	31	54.8387	1e-06
	Oryza_rufipogon	5476	37173	14.7311	13	25	52	0	12	30	40	9.6e-05
	Oryza_sativa	6047	42189	14.3331	13	25	52	0	18	32	56.25	0
	Panicum_hallii	5741	33805	16.9827	13	25	52	3e-06	17	28	60.7143	0
	Panicum_virgatum	43841	80278	54.6115	44	46	95.6522	0	54	57	94.7368	0
	Phyllostachys_edulis	27096	50936	53.1962	44	55	80	6.8e-05	43	66	65.1515	0.051742
	Saccharum_spontaneum	57602	83826	68.7162	59	80	73.75	0.331718	74	88	84.0909	0.001874
	Saccharum_hybrid	1984	25316	7.83694	4	18	22.2222	0.023283	6	17	35.2941	2.6e-05
	Secale_cereale	3960	57222	6.92042	8	22	36.3636	0	8	33	24.2424	9e-05
	Setaria_italica	5939	34584	17.1727	13	24	54.1667	2e-06	15	29	51.7241	1e-06
	Setaria_viridis	5817	38334	15.1745	11	24	45.8333	2.9e-05	17	32	53.125	0
	Sorghum_bicolor	5339	34129	15.6436	13	27	48.1481	3e-06	13	28	46.4286	7e-06
	Triticum_aestivum	79115	107545	73.5646	67	69	97.1014	9e-06	81	88	92.0455	8.5e-05
	Triticum_turgidum	39263	63992	61.3561	42	42	100	0	50	58	86.2069	0.000102
	Triticum_urartu	462	41448	1.11465	0	21	0	0.62659	4	25	16	0
	Zea_mays	12520	39498	31.6978	30	40	75	0	22	53	41.5094	0.125045
	Zoysia_japonica	15019	59271	25.3395	16	23	69.5652	1e-06	39	45	86.6667	0
	Zoysia_matrella	41359	95079	43.4996	27	39	69.2308	0.001193	58	83	69.8795	1e-06
	Zoysia_pacifica	9661	65252	14.8057	12	26	46.1538	7e-06	21	54	38.8889	1e-06
	Leersia_perrieri	5600	29129	19.2248	14	24	58.3333	1e-06	13	26	50	6.9e-05
	Olyra_latifolia	4122	36578	11.2691	10	24	41.6667	3e-06	14	31	45.1613	0
	Oryza_barthii	4955	34638	14.3051	11	23	47.8261	4e-06	15	32	46.875	0
	Oryza_glaberrima	4695	31391	14.9565	8	22	36.3636	0.004905	12	29	41.3793	6.7e-05
	Oryza_glumaepatula	5310	35735	14.8594	12	25	48	3e-06	16	31	51.6129	0
	Oryza_meridionalis	3502	29308	11.949	13	24	54.1667	0	8	21	38.0952	0.000224
	Oryza_nivara	4099	36314	11.2877	10	25	40	6e-06	12	30	40	1e-06
	Oryza_punctata	5692	31762	17.9208	13	26	50	2e-05	11	33	33.3333	0.021081
	Achnatherum_splendens	26802	49632	54.0015	33	41	80.4878	0.00067	41	47	87.234	5e-06
	Dendrocalamus_latiflorus	95859	135230	70.8859	123	129	95.3488	0	162	200	81	0.001651
	Echinochloa_colona	64070	93693	68.3829	76	79	96.2025	0	76	83	91.5663	6e-06
	Echinochloa_crusgalli	66985	104774	63.9328	75	80	93.75	0	84	89	94.382	0
	Echinochloa_oryzicola	39752	68541	57.9974	46	51	90.1961	3e-06	54	59	91.5254	0
	Phragmites_australis	18060	63867	28.2775	24	61	39.3443	0.055093	36	81	44.4444	0.001246
	Sporobolus_pyramidalis	39701	51207	77.5304	54	61	88.5246	0.039736	71	79	89.8734	0.008609
	Sporobolus_stapfianus	26089	52808	49.4035	32	52	61.5385	0.080224	57	77	74.026	1.6e-05
	Pennisetum_purpureum	30489	77139	39.5248	41	47	87.234	0	54	66	81.8182	0
	Hordeum_marinum	1983	73907	2.6831	4	24	16.6667	2.3e-05	0	32	0	0.347585
	Zostera_marina	100	20450	0.488998	0	14	0	0.793098	0	15	0	0.78601
	Zostera_muelleri	778	35875	2.16864	4	24	16.6667	1e-06	2	29	6.89655	0.080851
Dicots	Strobilanthes_cusia	9437	32148	29.3549	23	30	76.6667	0	22	28	78.5714	0
	Acer_catalpifolium	4804	35132	13.6741	12	24	50	0	12	24	50	0
	Acer_pseudosieboldianum	4104	32430	12.6549	7	28	25	0.049615	16	30	53.3333	0
	Actinidia_chinensis	22329	33115	67.4287	39	43	90.6977	0.001136	46	50	92	0.000211
	Mesembryanthemum_crystallinum	2091	24234	8.62837	2	13	15.3846	0.385845	2	16	12.5	0.581433
	Bretschneidera_sinensis	24854	47092	52.7775	30	32	93.75	3e-06	36	38	94.7368	0
	Amaranthus_hypochondriacus	656	7731	8.48532	0	9	0	0.361004	2	8	25	0.094161
	Beta_patula	172	25068	0.686134	0	15	0	0.747515	0	17	0	0.731819
	Beta_vulgaris	721	24061	2.99655	0	12	0	0.542629	2	16	12.5	0.025972
	Chenopodium_pallidicaule	1185	21880	5.4159	2	13	15.3846	0.112565	0	17	0	0.323839
	Chenopodium_quinoa	27510	44776	61.4392	23	30	76.6667	0.086704	27	36	75	0.094711
	Spinacia_oleracea	1091	28964	3.76674	0	15	0	0.443537	0	23	0	0.342719
	Amaranthus_cruentus	4859	25477	19.0721	11	27	40.7407	0.004195	7	26	26.9231	0.308541
	Atriplex_hortensis	1148	37021	3.10094	0	14	0	0.503277	0	25	0	0.371085
	Haloxylon_ammodendron	2759	41647	6.62473	2	15	13.3333	0.296346	0	18	0	0.258455
	Sclerocarya_birrea	2362	18937	12.4729	4	16	25	0.129684	9	19	47.3684	4e-06
	Apium_graveolens	7660	31326	24.4525	13	28	46.4286	0.006859	22	37	59.4595	1e-06
	Coriandrum_sativum	12010	40747	29.4746	18	34	52.9412	0.002705	30	44	68.1818	0
	Daucus_carota	8885	32118	27.6636	20	27	74.0741	0	29	33	87.8788	0
	Catharanthus_roseus	0	33829	0	0	15	0		0	19	0
	Ilex_polyneura	10850	32253	33.6403	16	25	64	0.001323	22	32	68.75	2.7e-05
	Panax_ginseng	18745	59352	31.5828	39	57	68.4211	0	29	55	52.7273	0.000748
	Aralia_elata	13872	35042	39.5868	27	30	90	0	21	27	77.7778	5e-05
	Carthamus_tinctorius	7115	33343	21.3388	15	25	60	2e-06	14	28	50	0.000217
	Chrysanthemum_nankingense	472	56870	0.829963	0	30	0	0.616322	0	43	0	0.548579
	Helianthus_annuus	12065	75590	15.9611	32	96	33.3333	3e-06	23	49	46.9388	0
	Lactuca_sativa	6626	38910	17.029	15	24	62.5	0	18	30	60	0
	Arctium_lappa	9547	32771	29.1325	20	28	71.4286	1e-06	21	36	58.3333	0.000117
	Taraxacum_koksaghyz	130	46734	0.27817	0	25	0	0.791721	0	33	0	0.761584
	Taraxacum_mongolicum	3446	54708	6.2989	3	52	5.76923	0.875128	0	32	0	0.142471
	Begonia_fuchsioides	23182	51638	44.8933	37	45	82.2222	0	42	65	64.6154	0.0014
	Begonia_darthvaderiana	7849	23245	33.7664	9	18	50	0.145485	18	32	56.25	0.00721
	Begonia_loranthoides	7656	20824	36.7653	18	24	75	0.000104	29	31	93.5484	0
	Begonia_masoniana	7263	22812	31.8385	14	22	63.6364	0.001378	12	32	37.5	0.492112
	Begonia_peltatifolia	8315	20497	40.5669	12	19	63.1579	0.045032	27	33	81.8182	1e-06
	Corylus_avellana	0	28167	0	0	4	0		0	21	0
	Carpinus_fangiana	2803	29499	9.50202	7	20	35	0.000103	10	24	41.6667	0
	Carpinus_viminea	4301	26621	16.1564	7	21	33.3333	0.032588	14	29	48.2759	3e-06
	Ostrya_rehderiana	3253	27104	12.0019	7	18	38.8889	0.000454	12	22	54.5455	0
	Aethionema_arabicum	3566	37839	9.42414	4	16	25	0.033059	13	28	46.4286	0
	Boechera_retrofracta	6826	28268	24.1474	3	21	14.2857	0.291122	20	34	58.8235	2e-06
	Boechera_stricta	6955	27416	25.3684	3	19	15.7895	0.337387	18	31	58.0645	2.9e-05
	Isatis_indigotica	7565	30323	24.9481	6	19	31.5789	0.504318	23	32	71.875	0
	Leavenworthia_alabamica	6557	38676	16.9537	9	29	31.0345	0.043425	15	41	36.5854	0.000818
	Lepidium_meyenii	71393	96417	74.0461	58	60	96.6667	6.4e-05	98	100	98	0
	Microthlaspi_erraticum	7166	49935	14.3507	2	22	9.09091	0.481696	16	35	45.7143	0
	Schrenkiella_parvula	11056	28901	38.2547	7	31	22.5806	0.072682	23	34	67.6471	0.000426
	Sisymbrium_irio	4590	49956	9.18809	2	20	10	0.89999	14	32	43.75	0
	Arabidopsis_halleri	5857	32158	18.2132	2	21	9.52381	0.3023	18	33	54.5455	0
	Arabidopsis_lyrata	7477	30924	24.1786	2	21	9.52381	0.116842	25	37	67.5676	0
	Arabis_alpina	4175	35466	11.7718	0	18	0	0.12122	14	32	43.75	0
	Barbarea_vulgaris	250	25350	0.986193	0	17	0	0.680715	0	29	0	0.590964
	Brassica_carinata	55799	97149	57.4365	51	73	69.863	0.031827	93	104	89.4231	0
	Brassica_juncea	69973	100816	69.4066	58	76	76.3158	0.191316	111	114	97.3684	0
	Brassica_napus	64643	101942	63.4115	58	71	81.6901	0.00139	99	115	86.087	0
	Brassica_nigra	25731	58105	44.2836	22	40	55	0.172574	53	59	89.8305	0
	Brassica_oleracea	25862	59064	43.7864	27	37	72.973	0.000347	50	59	84.7458	0
	Brassica_rapa	23953	47244	50.7006	26	33	78.7879	0.001255	48	54	88.8889	0
	Capsella_grandiflora	2928	24805	11.8041	2	16	12.5	0.931271	8	29	27.5862	0.00852
	Capsella_rubella	7186	27682	25.9591	3	19	15.7895	0.312084	21	30	70	0
	Cardamine_hirsuta	6858	29458	23.2806	4	16	25	0.870762	19	29	65.5172	0
	Eutrema_salsugineum	6750	26351	25.6157	4	18	22.2222	0.741606	18	28	64.2857	3e-06
	Raphanus_sativus	20348	44100	46.1406	20	30	66.6667	0.024169	42	49	85.7143	0
	Sinapis_alba	21738	49649	43.7834	18	52	34.6154	0.182893	31	57	54.386	0.106852
	Thlaspi_arvense	6361	38735	16.4218	2	40	5	0.051243	20	33	60.6061	0
	Cardamine_enshiensis	37572	52725	71.2603	30	32	93.75	0.004943	49	54	90.7407	0.001565
	Arabidopsis_thaliana	7359	27561	26.7008	3	22	13.6364	0.16613	23	29	79.3103	0
	Buxus_sinica	4079	27027	15.0923	4	22	18.1818	0.68576	4	23	17.3913	0.758195
	Carnegiea_gigantea	520	28292	1.83798	0	15	0	0.596141	2	23	8.69565	0.014531
	Hylocereus_undatus	8056	27735	29.0463	9	18	50	0.05031	15	30	50	0.011533
	Callicarpa_americana	11874	32162	36.9193	22	28	78.5714	5e-06	17	28	60.7143	0.009117
	Camelina_sativa	69513	89418	77.7394	48	55	87.2727	0.089281	87	96	90.625	0.002413
	Platycodon_grandiflorus	90	40018	0.224899	0	25	0	0.812359	2	21	9.52381	0
	Humulus_lupulus	8030	91258	8.79923	6	31	19.3548	0.038088	8	30	26.6667	0.000554
	Lonicera_japonica	10392	33961	30.5998	20	30	66.6667	1.8e-05	22	26	84.6154	0
	Carica_papaya	2992	22416	13.3476	4	15	26.6667	0.129555	6	21	28.5714	0.040416
	Chloranthus_sessilifolius	2682	34065	7.87318	6	22	27.2727	0.000738	6	30	20	0.013753
	Kingdonia_uniflora	1214	43300	2.8037	2	17	11.7647	0.025328	0	28	0	0.368812
	Clethra_arborea	671	31129	2.15555	0	21	0	0.496397	0	25	0	0.458012
	Cuscuta_campestris	25019	45474	55.0183	25	28	89.2857	0.000268	31	33	93.9394	7e-06
	Kalanchoe_fedtschenkoi	7316	30964	23.6274	14	26	53.8462	0.00029	8	25	32	0.324627
	Rhodiola_crenulata	1094	31517	3.47114	4	25	16	0.000635	0	27	0	0.324461
	Benincasa_hispida	2253	27467	8.20257	2	14	14.2857	0.407037	9	30	30	1.4e-05
	Citrullus_lanatus	3412	23440	14.5563	4	17	23.5294	0.294414	21	29	72.4138	0
	Cucumis_hystrix	3192	23864	13.3758	4	17	23.5294	0.219008	15	28	53.5714	0
	Cucumis_melo	3069	19504	15.7352	2	17	11.7647	0.653121	14	29	48.2759	2e-06
	Cucumis_sativus	3626	19918	18.2046	2	17	11.7647	0.491525	17	28	60.7143	0
	Cucurbita_argyrosperma	17888	30365	58.9099	14	18	77.7778	0.103819	54	62	87.0968	7e-06
	Cucurbita_maxima	17078	32076	53.2423	25	33	75.7576	0.009569	45	56	80.3571	4.8e-05
	Cucurbita_moschata	16943	32205	52.6098	27	32	84.375	0.000322	42	50	84	9e-06
	Cucurbita_pepo	16631	27868	59.6778	27	33	81.8182	0.009556	22	25	88	0.003904
	Lagenaria_siceraria	3491	22472	15.5349	5	17	29.4118	0.114455	21	31	67.7419	0
	Luffa_cylindrica	3995	31661	12.618	5	17	29.4118	0.037153	20	30	66.6667	0
	Momordica_charantia	2856	19431	14.6982	3	15	20	0.562171	19	26	73.0769	0
	Sechium_edule	14035	28230	49.7166	15	25	60	0.303997	33	41	80.4878	8.2e-05
	Trichosanthes_anguina	4409	22874	19.2752	5	17	29.4118	0.289608	20	28	71.4286	0
	Siraitia_grosvenorii	3436	30565	11.2416	0	18	0	0.131085	8	33	24.2424	0.018188
	Datisca_glomerata	1219	37042	3.29086	0	18	0	0.433848	2	23	8.69565	0.146558
	Aldrovanda_vesiculosa	11101	25123	44.1866	24	35	68.5714	0.0037	22	34	64.7059	0.016062
	Dionaea_muscipula	322	21135	1.52354	2	19	10.5263	0.001403	0	22	0	0.559622
	Drosera_spatulata	1551	18111	8.56386	6	21	28.5714	0.001073	5	18	27.7778	0.003629
	Diospyros_lotus	3444	51693	6.66241	7	32	21.875	0.000566	14	45	31.1111	0
	Hippophae_rhamnoides	14836	30812	48.1501	32	38	84.2105	9e-06	24	37	64.8649	0.041993
	Rhododendron_delavayi	1506	32938	4.57223	0	16	0	0.381274	8	23	34.7826	0
	Rhododendron_henanense	6922	31092	22.263	6	17	35.2941	0.196696	12	24	50	0.001099
	Rhododendron_ovatum	7342	41392	17.7377	4	29	13.7931	0.57825	15	28	53.5714	1e-06
	Rhododendron_simsii	5862	32999	17.7642	7	20	35	0.043838	12	24	50	3.7e-05
	Rhododendron_williamsianum	4753	23548	20.1843	0	18	0	0.032898	12	25	48	0.000538
	Manihot_esculenta	14131	33033	42.7784	19	28	67.8571	0.007342	35	38	92.1053	0
	Ricinus_communis	2227	31221	7.13302	6	18	33.3333	1.6e-05	11	21	52.381	0
	Euphorbia_lathyris	1790	36342	4.92543	4	18	22.2222	0.000705	7	23	30.4348	0
	Speranskia_yunnanensis	3776	25141	15.0193	5	16	31.25	0.069347	16	22	72.7273	0
	Arachis_hypogaea	40218	67124	59.916	54	71	76.0563	0.005539	53	65	81.5385	0.000377
	Cicer_arietinum	5176	28269	18.3098	12	27	44.4444	0.000452	13	22	59.0909	1e-06
	Glycine_max	36529	52872	69.0895	54	56	96.4286	1e-05	58	61	95.082	1.1e-05
	Glycine_soja	35414	46969	75.3987	57	57	100	1.6e-05	58	59	98.3051	4.4e-05
	Lablab_purpureus	4385	20946	20.9348	4	18	22.2222	0.893247	11	21	52.381	0.000403
	Lupinus_angustifolius	15402	52821	29.1589	31	92	33.6957	0.3388	44	79	55.6962	0
	Lupinus_albus	20422	47603	42.9007	38	41	92.6829	0	37	43	86.0465	0
	Medicago_polymorpha	6410	36085	17.7636	11	34	32.3529	0.026146	16	25	64	0
	Medicago_truncatula	6250	50894	12.2804	13	42	30.9524	0.00023	14	26	53.8462	0
	Phaseolus_vulgaris	7862	32720	24.0281	13	31	41.9355	0.019704	16	34	47.0588	0.001687
	Senna_tora	9644	45268	21.3042	10	25	40	0.022492	21	30	70	0
	Spatholobus_suberectus	10749	31106	34.556	17	30	56.6667	0.010927	30	34	88.2353	0
	Vigna_unguiculata	9421	29773	31.6428	14	28	50	0.036859	23	29	79.3103	0
	Dalbergia_odorifera	10631	30310	35.0742	25	30	83.3333	0	26	37	70.2703	7e-06
	Pisum_sativum	1701	44756	3.80061	1	40	2.5	0.667149	6	27	22.2222	1e-06
	Quercus_robur	556	25808	2.15437	1	14	7.14286	0.198984	0	26	0	0.449284
	Castanopsis_tibetana	4993	40937	12.1968	6	19	31.5789	0.009873	19	29	65.5172	0
	Quercus_mongolica	5284	36553	14.4557	5	24	20.8333	0.374496	16	23	69.5652	0
	Quercus_acutissima	3753	31040	12.0909	5	18	27.7778	0.041335	16	29	55.1724	0
	Boea_hygrometrica	462	47778	0.966972	0	21	0	0.650678	0	20	0	0.658556
	Carya_illinoinensis	15203	31911	47.6419	27	31	87.0968	1.1e-05	36	40	90	0
	Juglans_sigillata	14062	30387	46.2764	29	31	93.5484	0	34	38	89.4737	0
	Cyclocarya_paliurus	9363	56403	16.6002	18	35	51.4286	0	14	36	38.8889	0.000328
	Pogostemon_cablin	73899	110850	66.6658	70	81	86.4198	0.000163	77	86	89.5349	7e-06
	Perilla_frutescens	28021	38941	71.9576	23	31	74.1935	0.781752	27	34	79.4118	0.333423
	Salvia_hispanica	12309	31058	39.6323	23	33	69.697	0.000418	24	32	75	4.4e-05
	Genlisea_aurea	18	17685	0.101781	0	19	0	0.889345	0	11	0	0.91569
	Corchorus_olitorius	50	35703	0.140044	0	17	0	0.87729	0	24	0	0.854437
	Gossypium_barbadense	56979	74561	76.4193	69	71	97.1831	3.8e-05	85	94	90.4255	0.001385
	Gossypium_raimondii	16193	37505	43.1756	30	36	83.3333	1e-06	36	44	81.8182	0
	Corchorus_capsularis	12	29356	0.0408775	0	17	0	0.93355	0	24	0	0.921084
	Gossypium_hirsutum	58128	75376	77.1174	71	71	100	4e-06	89	92	96.7391	7e-06
	Gossypium_darwinii	58458	78303	74.6561	71	71	100	1e-06	90	96	93.75	1.7e-05
	Theobroma_cacao	4588	29452	15.5779	7	19	36.8421	0.010644	15	22	68.1818	0
	Gossypium_rotundifolium	13919	41590	33.4672	27	35	77.1429	0	41	48	85.4167	0
	Artocarpus_altilis	20055	34010	58.968	24	28	85.7143	0.004024	39	41	95.122	3e-06
	Moringa_oleifera	3772	18451	20.4433	5	13	38.4615	0.107406	8	20	40	0.03026
	Morella_rubra	2833	29351	9.65214	2	17	11.7647	0.768102	0	18	0	0.165541
	Eucalyptus_grandis	5073	36349	13.9564	4	17	23.5294	0.254872	5	26	19.2308	0.437909
	Melaleuca_alternifolia	8590	37226	23.0753	4	18	22.2222	0.93156	10	27	37.037	0.085243
	Malania_oleifera	1187	24094	4.92654	0	14	0	0.394367	5	59	8.47458	0.208874
	Fraxinus_excelsior	2205	38949	5.66125	2	54	3.7037	0.533834	4	45	8.88889	0.349241
	Olea_europaea	6419	50684	12.6647	8	41	19.5122	0.18765	9	43	20.9302	0.103391
	Fraxinus_pennsylvanica	18754	35470	52.8729	40	47	85.1064	1e-05	32	40	80	0.000592
	Jasminum_sambac	5047	24002	21.0274	10	21	47.619	0.00281	12	22	54.5455	0.000116
	Averrhoa_carambola	4385	24531	17.8753	4	15	26.6667	0.374388	18	24	75	0
	Paeonia_suffruticosa	0	35687	0	0	16	0		0	18	0
	Mimulus_guttatus	7255	28140	25.7818	13	23	56.5217	0.000758	16	23	69.5652	2e-06
	Mimulus_luteus	30127	46855	64.2984	35	42	83.3333	0.010057	37	45	82.2222	0.012121
	Antirrhinum_majus	5140	37234	13.8046	5	32	15.625	0.765406	10	25	40	0.000148
	Gilia_yorkii	4612	43969	10.4892	9	48	18.75	0.062029	7	30	23.3333	0.021774
	Fagopyrum_esculentum	98	286768	0.034174	0	36	0	0.911667	0	57	0	0.888983
	Fagopyrum_tataricum	5552	31839	17.4377	13	25	52	5e-06	7	32	21.875	0.508523
	Polygonum_cuspidatum	1932	30335	6.36888	5	25	20	0.005311	6	31	19.3548	0.003112
	Aegiceras_corniculatum	8296	40727	20.3698	16	24	66.6667	0	19	28	67.8571	0
	Primula_veris	283	18285	1.54772	0	17	0	0.605186	0	22	0	0.556475
	Telopea_speciosissima	9249	39350	23.5044	18	41	43.9024	0.002086	14	32	43.75	0.006951
	Aquilegia_coerulea	1876	24823	7.55751	2	13	15.3846	0.285903	2	14	14.2857	0.34112
	Kandelia_obovata	8047	19138	42.0472	24	27	88.8889	1e-06	25	30	83.3333	5e-06
	Bruguiera_sexangula	11258	26038	43.2368	21	31	67.7419	0.005919	33	35	94.2857	0
	Roridula_gorgonias	44	22655	0.194218	0	21	0	0.839799	2	25	8	0
	Eriobotrya_japonica	26504	45743	57.9411	33	34	97.0588	4e-06	39	43	90.6977	1.4e-05
	Prunus_armeniaca	3780	37521	10.0744	5	18	27.7778	0.012635	13	23	56.5217	0
	Prunus_mandshurica	4742	39021	12.1524	3	15	20	0.352403	12	24	50	0
	Prunus_sibirica	6164	43741	14.092	5	18	27.7778	0.095283	15	24	62.5	0
	Rubus_chingii	4119	33101	12.4437	5	18	27.7778	0.048857	14	27	51.8519	0
	Rubus_occidentalis	3662	33286	11.0016	5	17	29.4118	0.015337	18	22	81.8182	0
	Fragaria_daltoniana	2981	28131	10.5969	4	19	21.0526	0.138934	12	22	54.5455	0
	Fragaria_iinumae	3279	23661	13.8582	4	18	22.2222	0.304678	11	19	57.8947	0
	Fragaria_mandshurica	5679	25411	22.3486	8	16	50	0.007966	11	24	45.8333	0.005789
	Fragaria_nilgerrensis	3115	24491	12.719	5	16	31.25	0.02621	13	25	52	0
	Fragaria_nubicola	4897	27587	17.7511	6	18	33.3333	0.083771	10	20	50	0.000163
	Fragaria_pentaphylla	3173	23853	13.3023	0	17	0	0.10632	0	25	0	0.050187
	Fragaria_viridis	2914	24779	11.76	4	17	23.5294	0.132208	11	22	50	0
	Gillenia_trifoliata	3859	28792	13.403	5	17	29.4118	0.052832	18	24	75	0
	Malus_baccata	17288	45931	37.6391	22	31	70.9677	0.000129	23	43	53.4884	0.03203
	Potentilla_anserina	34499	46495	74.1994	36	40	90	0.022408	55	56	98.2143	4e-05
	Prunus_avium	5302	38275	13.8524	5	16	31.25	0.044048	16	26	61.5385	0
	Prunus_domestica	112963	130648	86.4636	78	83	93.9759	0.045481	108	113	95.5752	0.004646
	Prunus_dulcis	3751	31654	11.85	5	22	22.7273	0.114663	15	31	48.3871	0
	Prunus_mume	4434	29706	14.9263	5	18	27.7778	0.126191	13	22	59.0909	0
	Prunus_salicina	5247	24395	21.5085	7	19	36.8421	0.104007	19	26	73.0769	0
	Prunus_yedoensis	10375	41294	25.1247	12	26	46.1538	0.013473	8	33	24.2424	0.907011
	Pyrus_betulifolia	28153	59520	47.3001	32	36	88.8889	1e-06	45	50	90	0
	Pyrus_pyrifolia	26873	42552	63.1533	36	38	94.7368	5.5e-05	37	44	84.0909	0.004003
	Rosa_chinensis	3497	45469	7.69095	5	18	27.7778	0.001392	8	23	34.7826	1e-06
	Rosa_wichuraiana	3717	32674	11.376	7	20	35	0.000886	8	22	36.3636	0.000226
	Sorbus_pohuashanensis	25339	46870	54.0623	33	34	97.0588	0	37	38	97.3684	0
	Malus_sylvestris	25028	45199	55.3729	34	36	94.4444	2e-06	39	43	90.6977	3e-06
	Malus_sieversii	24158	45210	53.4351	31	33	93.9394	3e-06	36	40	90	4e-06
	Malus_domestica	24081	45352	53.098	31	32	96.875	1e-06	35	39	89.7436	5e-06
	Fragaria_ananassa	76960	108087	71.2019	68	71	95.7746	5e-06	76	79	96.2025	1e-06
	Fragaria_vesca	3072	28588	10.7458	5	18	27.7778	0.019725	14	22	63.6364	0
	Prunus_persica	3888	30181	12.8823	5	18	27.7778	0.059387	13	24	54.1667	0
	Pyrus_communis	19691	37431	52.6061	25	29	86.2069	0.000292	33	37	89.1892	8e-06
	Rosa_rugosa	3958	39704	9.96877	5	17	29.4118	0.007488	14	25	56	0
	Rosa_multiflora	1103	67380	1.63698	0	23	0	0.536124	0	31	0	0.472593
	Coffea_canephora	2675	25574	10.4598	5	17	29.4118	0.010738	10	17	58.8235	0
	Neolamarckia_cadamba	16824	35390	47.5389	23	28	82.1429	0.000247	28	34	82.3529	4.8e-05
	Citrus_grandis	5117	30123	16.987	5	17	29.4118	0.172694	14	22	63.6364	0
	Citrus_sinensis	2401	25379	9.46058	2	17	11.7647	0.745581	13	24	54.1667	0
	Populus_glandulosa	60857	85755	70.9661	65	66	98.4848	1e-06	67	68	98.5294	1e-06
	Populus_pruinosa	14595	35131	41.5445	25	34	73.5294	0.000155	22	34	64.7059	0.006163
	Populus_trichocarpa	22370	42950	52.0838	30	35	85.7143	6.9e-05	31	36	86.1111	4.4e-05
	Salix_brachista	15406	30209	50.998	29	30	96.6667	1e-06	24	32	75	0.006635
	Salix_suchowensis	16101	36449	44.1741	31	34	91.1765	0	29	38	76.3158	6.7e-05
	Xanthoceras_sorbifolium	1202	15831	7.5927	0	8	0	0.417516	7	13	53.8462	0
	Litchi_chinensis	4517	31896	14.1617	7	24	29.1667	0.035129	19	29	65.5172	0
	Nephelium_lappaceum	11012	49955	22.0438	7	23	30.4348	0.331816	17	26	65.3846	0
	Sapindus_mukorossi	5480	30184	18.1553	3	16	18.75	0.950808	16	23	69.5652	0
	Vitellaria_paradoxa	12375	38078	32.4991	22	28	78.5714	0	19	25	76	3e-06
	Simmondsia_chinensis	3117	25596	12.1777	3	16	18.75	0.421676	8	20	40	0.000145
	Capsicum_baccatum	2338	35853	6.52107	5	22	22.7273	0.002101	4	27	14.8148	0.08115
	Capsicum_chinense	2441	34974	6.97947	5	20	25	0.001579	0	26	0	0.16251
	Petunia_axillaris	3249	32928	9.86698	4	24	16.6667	0.264267	4	31	12.9032	0.571033
	Petunia_inflata	4128	36697	11.2489	1	25	4	0.251413	8	37	21.6216	0.046035
	Solanum_aethiopicum	2733	34906	7.8296	4	17	23.5294	0.016041	6	25	24	0.002642
	Solanum_chacoense	5071	37740	13.4367	9	25	36	0.000949	7	27	25.9259	0.057218
	Solanum_chilense	14	25885	0.0540854	0	18	0	0.921381	0	23	0	0.91117
	Solanum_pimpinellifolium	6447	35761	18.028	12	20	60	1e-06	9	26	34.6154	0.027892
	Physalis_pubescens	4399	32075	13.7147	9	20	45	4.8e-05	10	22	45.4545	1.5e-05
	Solanum_muricatum	8755	33734	25.953	14	23	60.8696	0.000135	13	27	48.1481	0.008559
	Solanum_lycopersicoides	6964	37939	18.3558	14	25	56	1e-06	11	26	42.3077	0.001618
	Solanum_lycopersicum	6857	34075	20.1233	12	20	60	9e-06	9	25	36	0.04783
	Solanum_tuberosum	3597	56218	6.39831	6	38	15.7895	0.018094	2	33	6.06061	0.936835
	Capsicum_annuum	1967	34899	5.63626	4	21	19.0476	0.00776	4	27	14.8148	0.038827
	Solanum_pennellii	6634	44965	14.7537	11	22	50	3e-06	9	26	34.6154	0.004318
	Solanum_melongena	6351	36568	17.3676	11	23	47.8261	0.000117	16	25	64	0
	Coffea_humblotiana	3428	32488	10.5516	4	15	26.6667	0.042308	9	20	45	1e-06
	Nicotiana_benthamiana	27862	61328	45.4311	37	42	88.0952	0	37	44	84.0909	0
	Nicotiana_attenuata	60	33449	0.179378	0	24	0	0.835485	0	27	0	0.825661
	Nicotiana_tabacum	9055	69500	13.0288	8	44	18.1818	0.310105	14	56	25	0.007828
	Nicotiana_tomentosiformis	0	53753	0	0	66	0		0	40	0
	Solanum_habrochaites	2777	35411	7.8422	2	15	13.3333	0.429055	0	26	0	0.136911
	Tetracentron_sinense	15536	32690	47.5252	25	36	69.4444	0.008488	29	35	82.8571	2.9e-05
	Camellia_oleifera	6303	41565	15.1642	8	21	38.0952	0.00341	14	22	63.6364	0
	Aquilaria_sinensis	6846	29203	23.4428	7	21	33.3333	0.284901	10	23	43.4783	0.023409
	Vitis_amurensis	3463	32885	10.5306	4	24	16.6667	0.327685	13	27	48.1481	0
	Vitis_riparia	4358	39906	10.9207	9	28	32.1429	0.000322	18	27	66.6667	0
	Vitis_vinifera	4301	31845	13.506	3	19	15.7895	0.770966	16	23	69.5652	0

## Sheet: Table S8
Table S8. The number of up-and downstream genes related to ARF in the network of A. thaliana.
Clade	Group	ID	Taxonomy	Number
CladeA	Group-I	AT1G30330	upstream	152
	Group-I	AT5G37020	upstream	259
	Group-II	AT5G20730	upstream	76
	Group-II	AT1G19220	upstream	100
	Group-II	AT1G19850	upstream	80
	Group-I	AT1G30330	downstream	308
	Group-I	AT5G37020	downstream	525
	Group-II	AT5G20730	downstream	590
	Group-II	AT1G19220	downstream	365
	Group-II	AT1G19850	downstream	726
CladeB	Group-III	AT1G77850	upstream	40
	Group-III	AT4G30080	upstream	40
	Group-III	AT2G28350	upstream	54
	Group-III	AT1G77850	downstream	261
	Group-III	AT4G30080	downstream	1361
	Group-III	AT2G28350	downstream	215
CladeC	Group-IV	AT2G33860	upstream	147
	Group-IV	AT5G60450	upstream	574
	Group-V	AT5G62000	upstream	165
	Group-VI	AT3G61830	upstream	139
	Group-VI	AT2G46530	upstream	80
	Group-VI	AT4G23980	upstream	59
	Group-VI	AT1G34310	upstream	30
	Group-VI	AT1G34390	upstream	39
	Group-VI	AT1G35240	upstream	123
	Group-VI	AT1G34410	upstream	90
	Group-VI	AT1G35520	upstream	107
	Group-VI	AT1G35540	upstream	122
	Group-VI	AT1G34170	upstream	50
	Group-VI	AT1G59750	upstream	12
	Group-IV	AT2G33860	downstream	1130
	Group-IV	AT5G60450	downstream	302
	Group-V	AT5G62000	downstream	0
	Group-VI	AT3G61830	downstream	179
	Group-VI	AT2G46530	downstream	134
	Group-VI	AT4G23980	downstream	1
	Group-VI	AT1G34310	downstream	100
	Group-VI	AT1G34390	downstream	53
	Group-VI	AT1G35240	downstream	2
	Group-VI	AT1G34410	downstream	3
	Group-VI	AT1G35520	downstream	69
	Group-VI	AT1G35540	downstream	366
	Group-VI	AT1G34170	downstream	201
	Group-VI	AT1G59750	downstream	1249

## Sheet: Table S9
Table S9. The number of up-and downstream genes related to Aux/IAA in the network of A. thaliana.
Clade	Group	ID	Taxonomy	Number
CladeA	GroupI	AT4G14550	upstream	73
	GroupI	AT3G23050	upstream	139
	GroupI	AT1G04250	upstream	119
	GroupI	AT3G04730	upstream	151
	GroupII	AT3G15540	upstream	101
	GroupII	AT1G52830	upstream	41
	GroupII	AT1G15580	upstream	10
	GroupIII	AT1G80390	upstream	50
	GroupIV	AT4G14560	upstream	22
	GroupIV	AT3G23030	upstream	97
	GroupIV	AT5G43700	upstream	46
	GroupIV	AT1G04240	upstream	71
	GroupI	AT4G14550	downstream	0
	GroupI	AT3G23050	downstream	0
	GroupI	AT1G04250	downstream	0
	GroupI	AT3G04730	downstream	0
	GroupII	AT3G15540	downstream	0
	GroupII	AT1G52830	downstream	0
	GroupII	AT1G15580	downstream	0
	GroupIII	AT1G80390	downstream	0
	GroupIV	AT4G14560	downstream	0
	GroupIV	AT3G23030	downstream	0
	GroupIV	AT5G43700	downstream	0
	GroupIV	AT1G04240	downstream	0
CladeB	GroupV	AT2G22670	upstream	81
	GroupV	AT5G65670	upstream	280
	GroupV	AT4G29080	upstream	56
	GroupVI	AT5G57420	upstream	42
	GroupVII	AT3G16500	upstream	153
	GroupVII	AT1G51950	upstream	80
	GroupVII	AT5G25890	upstream	26
	GroupVIII	AT2G01200	upstream	18
	GroupVIII	AT1G04100	upstream	14
	GroupVIII	AT1G04550	upstream	20
	GroupVIII	AT1G15050	upstream	4
	GroupVIII	AT2G33310	upstream	143
	GroupVIII	AT2G46990	upstream	91
	GroupVIII	AT3G17600	upstream	22
	GroupVIII	AT3G62100	upstream	23
	GroupVIII	AT4G28640	upstream	93
	GroupVIII	AT4G32280	upstream	33
	GroupV	AT2G22670	downstream	0
	GroupV	AT5G65670	downstream	0
	GroupV	AT4G29080	downstream	0
	GroupVI	AT5G57420	downstream	0
	GroupVII	AT3G16500	downstream	0
	GroupVII	AT1G51950	downstream	0
	GroupVII	AT5G25890	downstream	0
	GroupVIII	AT2G01200	downstream	0
	GroupVIII	AT1G04100	downstream	0
	GroupVIII	AT1G04550	downstream	0
	GroupVIII	AT1G15050	downstream	0
	GroupVIII	AT2G33310	downstream	0
	GroupVIII	AT2G46990	downstream	0
	GroupVIII	AT3G17600	downstream	0
	GroupVIII	AT3G62100	downstream	0
	GroupVIII	AT4G28640	downstream	0
	GroupVIII	AT4G32280	downstream	0

## Sheet: Table S10
Table S10. The functional enrichment analysis of target genes related to CladA of ARF family in the Arabidopsis. The enriched terms based on Pfam annotations with q-value < 0.05.
		Pfam ID	Number of each term for annotated target genes	Number of all terms for annotated target genes	Percentage (%)	Number of each term for all annotated genes	Number of all terms for all annotated genes	Percentage (%)	P-value	Annotation	q-value	Fold-change
Downstream gene terms	1	PF08263.13	35	1538	2.27568	217	22888	0.948095	3.5344e-06	LRRNT_2	0.00272502	2.40027
Upstream gene terms	1	PF00847.21	60	431	13.9211	143	22888	0.624782	1.06528e-59	AP2	7.3504e-58	22.2816
	2	PF00249.32	63	431	14.6172	213	22888	0.930619	1.46773e-53	Myb_DNA-binding	1.01273e-51	15.7069
	3	PF03106.16	28	431	6.49652	62	22888	0.270884	3.56329e-29	WRKY	2.45867e-27	23.9826
	4	PF02701.16	22	431	5.10441	36	22888	0.157288	5.3827e-26	zf-Dof	3.71406e-24	32.4527
	5	PF00170.22	24	431	5.56845	55	22888	0.240301	7.6145e-25	bZIP_1	5.25401e-23	23.1728
	6	PF00010.27	29	431	6.72854	122	22888	0.53303	1.6213e-22	HLH	1.1187e-20	12.6232
	7	PF00319.19	25	431	5.80046	109	22888	0.476232	3.16566e-19	SRF-TF	2.18431e-17	12.1799
	8	PF03634.14	12	431	2.78422	24	22888	0.104858	8.66015e-14	TCP	5.9755e-12	26.5522
	9	PF02365.16	20	431	4.64037	113	22888	0.493708	1.37761e-13	NAM	9.5055e-12	9.39901
	10	PF03110.15	10	431	2.32019	17	22888	0.0742747	2.11052e-12	SBP	1.45626e-10	31.2379
	11	PF00320.28	11	431	2.5522	27	22888	0.117966	8.21303e-12	GATA	5.66699e-10	21.6351
	12	PF02362.22	15	431	3.48028	87	22888	0.380112	2.23532e-10	B3	1.54237e-08	9.15593
	13	PF00046.30	12	431	2.78422	64	22888	0.279623	5.70747e-09	Homeodomain	3.93815e-07	9.95708
	14	PF05687.14	5	431	1.16009	8	22888	0.0349528	5.5809e-07	BES1_N	3.85082e-05	33.1903
	15	PF14215.7	6	431	1.39211	22	22888	0.0961202	4.78272e-06	bHLH-MYC_N	0.000330008	14.483
	16	PF00447.18	6	431	1.39211	24	22888	0.104858	7.81051e-06	HSF_DNA-bind	0.000538925	13.2761
	17	PF13837.7	6	431	1.39211	28	22888	0.122335	1.84898e-05	Myb_DNA-bind_4	0.0012758	11.3795
	18	PF07777.12	3	431	0.696056	5	22888	0.0218455	0.000128811	MFMR	0.00888795	31.8626
	19	PF00096.27	3	431	0.696056	7	22888	0.0305837	0.000343733	zf-C2H2	0.0237176	22.759
	20	PF06217.13	3	431	0.696056	7	22888	0.0305837	0.000343733	GAGA_bind	0.0237176	22.759
	21	PF12171.9	3	431	0.696056	7	22888	0.0305837	0.000343733	zf-C2H2_jaz	0.0237176	22.759
	22	PF03638.16	3	431	0.696056	8	22888	0.0349528	0.000505997	TCR	0.0349138	19.9142
Common gene terms	1	PF00249.32	11	75	14.6667	213	22888	0.930619	1.28489e-10	Myb_DNA-binding	4.7541e-09	15.7601
	2	PF00847.21	8	75	10.6667	143	22888	0.624782	2.69961e-08	AP2	9.98857e-07	17.0726
	3	PF00319.19	7	75	9.33333	109	22888	0.476232	8.30645e-08	SRF-TF	3.07338e-06	19.5983
	4	PF03106.16	5	75	6.66667	62	22888	0.270884	2.14979e-06	WRKY	7.95423e-05	24.6108
	5	PF03110.15	3	75	4	17	22888	0.0742747	2.6582e-05	SBP	0.000983533	53.8541
	6	PF00096.27	2	75	2.66667	7	22888	0.0305837	0.000255732	zf-C2H2	0.00946207	87.1924
	7	PF08880.12	2	75	2.66667	9	22888	0.0393219	0.00042095	QLQ	0.0155751	67.8163
	8	PF00170.22	3	75	4	55	22888	0.240301	0.000823316	bZIP_1	0.0304627	16.6458

[truncated: 4 more sheets: Table S11, Table S12, Table S13, Table S14]
